# Supplementary material for: Comprehensive transcriptomic analysis of Tibetan Schizothoracinae fish Gymnocypris przewalskii reveals how it adapts to a high altitude aquatic life
Source: BMC Evol Biol. 2017 Mar 9;17:74. doi: 10.1186/s12862-017-0925-z (PMC5343388; doi:10.1186/s12862-017-0925-z)
Supplement: Additional file 5: Table S4. — Expansion gene family and annotation. (XLSX 15 kb) [file 12862_2017_925_MOESM5_ESM.xlsx]

## Sheet: Sheet1
Table S4. Expansion gene family and annotation.
GO_ID	Class	P_value	adjusted_P_value	Term
GO:0003735	MF	3.9e-12	6.61e-09	structural constituent of ribosome
GO:0003824	MF	1.2e-09	1.02e-06	catalytic activity
GO:0004478	MF	2.4e-08	1.36e-05	methionine adenosyltransferase activity
GO:0004470	MF	3.2e-06	0.00136	malic enzyme activity
GO:0044183	MF	0.0001	0.0339	protein binding involved in protein folding
GO:0005488	MF	0.00013	0.0339	binding
GO:0004950	MF	0.00014	0.0339	chemokine receptor activity
GO:0070888	MF	0.00107	0.227	E-box binding
GO:0005388	MF	0.00121	0.228	calcium-transporting ATPase activity
GO:0004683	MF	0.00153	0.246	calmodulin-dependent protein kinase activity
GO:0004012	MF	0.0016	0.246	phospholipid-translocating ATPase activity
GO:0051287	MF	0.00256	0.349	NAD binding
GO:0042132	MF	0.003	0.349	fructose 1,6-bisphosphate 1-phosphatase activity
GO:0023026	MF	0.00309	0.349	MHC class II protein complex binding
GO:0044325	MF	0.00309	0.349	ion channel binding
GO:0005545	MF	0.00365	0.386	1-phosphatidylinositol binding
GO:0047035	MF	0.00445	0.419	testosterone dehydrogenase (NAD+) activity
GO:0004459	MF	0.00445	0.419	L-lactate dehydrogenase activity
GO:0016667	MF	0.00491	0.438	oxidoreductase activity, acting on a sulfur group of donors
GO:0015459	MF	0.00573	0.485	potassium channel regulator activity
GO:0022838	MF	0.00639	0.506	substrate-specific channel activity
GO:0008022	MF	0.00657	0.506	protein C-terminus binding
GO:0008324	MF	0.00729	0.524	cation transmembrane transporter activity
GO:0050661	MF	0.00743	0.524	NADP binding
GO:0004385	MF	0.00811	0.536	guanylate kinase activity
GO:0004672	MF	0.00823	0.536	protein kinase activity
GO:0051082	MF	0.00861	0.54	unfolded protein binding
GO:0006412	BP	1.6e-10	9.31e-07	translation
GO:0042254	BP	1.9e-09	5.53e-06	ribosome biogenesis
GO:0006556	BP	1.6e-08	3.1e-05	S-adenosylmethionine biosynthetic process
GO:0015976	BP	2.4e-06	0.00349	carbon utilization
GO:0006108	BP	8.8e-06	0.00892	malate metabolic process
GO:0060347	BP	9.2e-06	0.00892	heart trabecula formation
GO:0044238	BP	2e-05	0.0153	primary metabolic process
GO:0000022	BP	2.1e-05	0.0153	mitotic spindle elongation
GO:0015672	BP	3.1e-05	0.02	monovalent inorganic cation transport
GO:0006096	BP	4.5e-05	0.0262	glycolytic process
GO:0070098	BP	5.1e-05	0.027	chemokine-mediated signaling pathway
GO:0006730	BP	8.1e-05	0.0393	one-carbon metabolic process
GO:0006555	BP	0.0001	0.0447	methionine metabolic process
GO:0090084	BP	0.00011	0.0457	negative regulation of inclusion body assembly
GO:0006094	BP	0.00015	0.0582	gluconeogenesis
GO:0070073	BP	0.00017	0.0582	clustering of voltage-gated calcium channels
GO:0060386	BP	0.00017	0.0582	synapse assembly involved in innervation
GO:0000028	BP	0.00019	0.0614	ribosomal small subunit assembly
GO:0000272	BP	0.00022	0.0673	polysaccharide catabolic process
GO:0072318	BP	0.00025	0.0727	clathrin coat disassembly
GO:0045634	BP	0.00048	0.133	regulation of melanocyte differentiation
GO:0015074	BP	0.00051	0.135	DNA integration
GO:0045332	BP	0.00073	0.185	phospholipid translocation
GO:0031100	BP	0.00082	0.19	organ regeneration
GO:0015917	BP	0.00083	0.19	aminophospholipid transport
GO:0051726	BP	0.00085	0.19	regulation of cell cycle
GO:0048026	BP	0.00103	0.222	positive regulation of mRNA splicing, via spliceosome
GO:0007020	BP	0.00128	0.257	microtubule nucleation
GO:0051085	BP	0.00128	0.257	chaperone mediated protein folding requiring cofactor
GO:0031023	BP	0.0015	0.291	microtubule organizing center organization
GO:0060023	BP	0.00212	0.363	soft palate development
GO:0006535	BP	0.00212	0.363	cysteine biosynthetic process from serine
GO:0042823	BP	0.00212	0.363	pyridoxal phosphate biosynthetic process
GO:2000351	BP	0.00212	0.363	regulation of endothelial cell apoptotic process
GO:0007163	BP	0.00254	0.409	establishment or maintenance of cell polarity
GO:0051262	BP	0.00256	0.409	protein tetramerization
GO:0048268	BP	0.0026	0.409	clathrin coat assembly
GO:0045666	BP	0.00282	0.432	positive regulation of neuron differentiation
GO:0042026	BP	0.00303	0.447	protein refolding
GO:0042816	BP	0.00315	0.447	vitamin B6 metabolic process
GO:0072513	BP	0.00315	0.447	positive regulation of secondary heart field cardioblast proliferation
GO:0016525	BP	0.00337	0.467	negative regulation of angiogenesis
GO:0008340	BP	0.0035	0.473	determination of adult lifespan
GO:0071241	BP	0.00401	0.53	cellular response to inorganic substance
GO:0010632	BP	0.00432	0.53	regulation of epithelial cell migration
GO:1902904	BP	0.00436	0.53	negative regulation of fibril organization
GO:0045937	BP	0.00441	0.53	positive regulation of phosphate metabolic process
GO:0006000	BP	0.00452	0.53	fructose metabolic process
GO:0006833	BP	0.00456	0.53	water transport
GO:0006090	BP	0.00456	0.53	pyruvate metabolic process
GO:0006468	BP	0.00495	0.564	protein phosphorylation
GO:0006098	BP	0.00508	0.568	pentose-phosphate shunt
GO:0006099	BP	0.00567	0.578	tricarboxylic acid cycle
GO:0006013	BP	0.00567	0.578	mannose metabolic process
GO:0051452	BP	0.00576	0.578	intracellular pH reduction
GO:0043282	BP	0.00576	0.578	pharyngeal muscle development
GO:0006620	BP	0.00576	0.578	posttranslational protein targeting to membrane
GO:0008090	BP	0.00576	0.578	retrograde axon cargo transport
GO:0098655	BP	0.00702	0.609	cation transmembrane transport
GO:0032941	BP	0.00719	0.609	secretion by tissue
GO:0034453	BP	0.0072	0.609	microtubule anchoring
GO:0009268	BP	0.0072	0.609	response to pH
GO:0046777	BP	0.00721	0.609	protein autophosphorylation
GO:0031589	BP	0.00723	0.609	cell-substrate adhesion
GO:0046068	BP	0.00725	0.609	cGMP metabolic process
GO:0042428	BP	0.00733	0.609	serotonin metabolic process
GO:2000251	BP	0.00733	0.609	positive regulation of actin cytoskeleton reorganization
GO:0043268	BP	0.00733	0.609	positive regulation of potassium ion transport
GO:2001240	BP	0.00733	0.609	negative regulation of extrinsic apoptotic signaling pathway in absence of ligand
GO:0050910	BP	0.00733	0.609	detection of mechanical stimulus involved in sensory perception of sound
GO:0008152	BP	0.00778	0.637	metabolic process
GO:0045161	BP	0.00889	0.676	neuronal ion channel clustering
GO:0007586	BP	0.00904	0.676	digestion
GO:0042474	BP	0.00907	0.676	middle ear morphogenesis
GO:0060017	BP	0.00907	0.676	parathyroid gland development
GO:0048318	BP	0.00907	0.676	axial mesoderm development
GO:0045299	BP	0.00907	0.676	otolith mineralization
GO:0051894	BP	0.00907	0.676	positive regulation of focal adhesion assembly
GO:0005840	CC	5.6e-09	4.43e-06	ribosome
GO:0022625	CC	9.5e-07	0.000376	cytosolic large ribosomal subunit
GO:0097481	CC	8e-05	0.0211	neuronal postsynaptic density
GO:0043005	CC	0.00026	0.0514	neuron projection
GO:0044464	CC	0.00052	0.0823	cell part
GO:0016324	CC	0.00075	0.0989	apical plasma membrane
GO:0005814	CC	0.00091	0.103	centriole
GO:0043025	CC	0.00117	0.106	neuronal cell body
GO:0042734	CC	0.00126	0.106	presynaptic membrane
GO:0031045	CC	0.00161	0.106	dense core granule
GO:0060053	CC	0.00161	0.106	neurofilament cytoskeleton
GO:0008282	CC	0.00161	0.106	ATP-sensitive potassium channel complex
GO:0043229	CC	0.00195	0.118	intracellular organelle
GO:0044456	CC	0.0022	0.118	synapse part
GO:0044421	CC	0.00234	0.118	extracellular region part
GO:0016235	CC	0.00239	0.118	aggresome
GO:0030118	CC	0.00259	0.121	clathrin coat
GO:0005925	CC	0.00526	0.227	focal adhesion
GO:0005641	CC	0.00559	0.227	nuclear envelope lumen
GO:0030017	CC	0.00573	0.227	sarcomere
GO:0000974	CC	0.00693	0.261	Prp19 complex
GO:0043226	CC	0.00777	0.277	organelle
GO:0009925	CC	0.0084	0.277	basal plasma membrane
GO:0032590	CC	0.0084	0.277	dendrite membrane
GO:0072562	CC	0.00937	0.296	blood microparticle
GO:0005945	CC	0.01	0.304	6-phosphofructokinase complex
