# Supplementary material for: Comprehensive transcriptomic analysis of Tibetan Schizothoracinae fish Gymnocypris przewalskii reveals how it adapts to a high altitude aquatic life
Source: BMC Evol Biol. 2017 Mar 9;17:74. doi: 10.1186/s12862-017-0925-z (PMC5343388; doi:10.1186/s12862-017-0925-z)
Supplement: Additional file 6: Table S5. — Fast evolved gene (FEGs) list. (XLSX 40 kb) [file 12862_2017_925_MOESM6_ESM.xlsx]

## Sheet: SingleCopy.lrt.AdjustP_fdr0.05_
Table S5. Fast evolved gene (FEGs) list.
GPRZ	NCBI	Gene
c100114_g1_i1.m.TP	sp|A8MVW5|HECA2_HUMAN	HEPACAM family member 2 OS=Homo sapiens GN=HEPACAM2 PE=1 SV=1
c104268_g1_i1.m.TF	sp|Q0VIA1|MED10_DANRE	Mediator of RNA polymerase II transcription subunit 10 OS=Danio rerio GN=med10 PE=2 SV=1
c105552_g1_i1.m.TP	sp|Q5RF83|CIRBP_PONAB	Cold-inducible RNA-binding protein OS=Pongo abelii GN=CIRBP PE=2 SV=1
c1641_g1_i1.m.TP	sp|Q5RJY2|G2E3_MOUSE	G2/M phase-specific E3 ubiquitin-protein ligase OS=Mus musculus GN=G2e3 PE=2 SV=2
c19476_g1_i1.m.TP	sp|Q9VTP4|R10AB_DROME	60S ribosomal protein L10a-2 OS=Drosophila melanogaster GN=RpL10Ab PE=1 SV=2
c19955_g1_i1.m.TP	sp|Q8NCE2|MTMRE_HUMAN	Myotubularin-related protein 14 OS=Homo sapiens GN=MTMR14 PE=1 SV=2
c21294_g1_i1.m.TF	sp|Q1LXI5|RM54_DANRE	39S ribosomal protein L54, mitochondrial OS=Danio rerio GN=mrpl54 PE=3 SV=2
c28004_g1_i1.m.TP	sp|Q9MZE2|BMP15_SHEEP	Bone morphogenetic protein 15 OS=Ovis aries GN=BMP15 PE=3 SV=1
c29521_g1_i1.m.TP	sp|Q02369|NDUB9_BOVIN	NADH dehydrogenase [ubiquinone] 1 beta subcomplex subunit 9 OS=Bos taurus GN=NDUFB9 PE=1 SV=2
c33965_g1_i1.m.TP	sp|P41231|P2RY2_HUMAN	P2Y purinoceptor 2 OS=Homo sapiens GN=P2RY2 PE=1 SV=4
c34297_g1_i1.m.TP	sp|Q9W735|PRM1A_DANRE	Prominin-1-A OS=Danio rerio GN=prom1a PE=2 SV=2
c34887_g1_i1.m.TF	sp|Q9W6C8|NDF2_DANRE	Neurogenic differentiation factor 2 OS=Danio rerio GN=neurod2 PE=2 SV=1
c35224_g1_i1.m.MF	sp|Q2KIN1|DPM2_BOVIN	Dolichol phosphate-mannose biosynthesis regulatory protein OS=Bos taurus GN=DPM2 PE=3 SV=3
c35300_g1_i1.m.TF	sp|Q9TTU2|KAD6_RABIT	Adenylate kinase isoenzyme 6 OS=Oryctolagus cuniculus GN=AK6 PE=2 SV=1
c35727_g1_i1.m.TF	sp|Q568P1|MESH1_DANRE	Guanosine-3',5'-bis(diphosphate) 3'-pyrophosphohydrolase MESH1 OS=Danio rerio GN=hddc3 PE=2 SV=1
c35952_g1_i1.m.TF	sp|Q6DGM3|RM15_DANRE	39S ribosomal protein L15, mitochondrial OS=Danio rerio GN=mrpl15 PE=2 SV=1
c36522_g1_i1.m.TP	sp|Q568R1|NSRP1_DANRE	Nuclear speckle splicing regulatory protein 1 OS=Danio rerio GN=nsrp1 PE=1 SV=2
c36902_g1_i1.m.TP	sp|Q3SYW2|CO2_BOVIN	Complement C2 OS=Bos taurus GN=C2 PE=2 SV=1
c38081_g1_i1.m.TF	sp|Q9D3B1|HACD2_MOUSE	Very-long-chain (3R)-3-hydroxyacyl-CoA dehydratase 2 OS=Mus musculus GN=Ptplb PE=2 SV=1
c39714_g2_i1.m.TF	sp|Q32PL1|PP1R7_DANRE	Protein phosphatase 1 regulatory subunit 7 OS=Danio rerio GN=ppp1r7 PE=2 SV=1
c40012_g1_i1.m.TF	sp|Q5PQR5|IMP4_RAT	U3 small nucleolar ribonucleoprotein protein IMP4 OS=Rattus norvegicus GN=Imp4 PE=2 SV=1
c40038_g1_i2.m.TP	sp|Q2HJI0|RM19_BOVIN	39S ribosomal protein L19, mitochondrial OS=Bos taurus GN=MRPL19 PE=1 SV=1
c40239_g1_i1.m.TP	sp|Q9BW85|CCD94_HUMAN	Coiled-coil domain-containing protein 94 OS=Homo sapiens GN=CCDC94 PE=1 SV=1
c40283_g1_i1.m.MF	sp|Q925J9|MED1_MOUSE	Mediator of RNA polymerase II transcription subunit 1 OS=Mus musculus GN=Med1 PE=1 SV=2
c40300_g1_i1.m.TP	sp|Q8WWT9|S13A3_HUMAN	Solute carrier family 13 member 3 OS=Homo sapiens GN=SLC13A3 PE=1 SV=1
c40326_g1_i1.m.TF	sp|O73817|PSB3_ONCMY	Proteasome subunit beta type-3 OS=Oncorhynchus mykiss GN=psmb3 PE=2 SV=1
c40622_g1_i1.m.TF	sp|Q5ZJK8|TCPH_CHICK	T-complex protein 1 subunit eta OS=Gallus gallus GN=CCT7 PE=1 SV=1
c40625_g1_i1.m.TP	sp|P79251|VATG1_BOVIN	V-type proton ATPase subunit G 1 OS=Bos taurus GN=ATP6V1G1 PE=1 SV=3
c40721_g1_i1.m.MP	sp|Q6GQN4|FA32A_DANRE	Protein FAM32A-like OS=Danio rerio GN=fam32al PE=3 SV=1
c40885_g1_i1.m.TP	sp|Q7ZUH1|CN166_DANRE	UPF0568 protein C14orf166 homolog OS=Danio rerio GN=zgc:56576 PE=2 SV=1
c41006_g1_i1.m.TP	sp|P23611|IRF8_MOUSE	Interferon regulatory factor 8 OS=Mus musculus GN=Irf8 PE=1 SV=1
c41011_g1_i1.m.TP	sp|Q9WVT6|CAH14_MOUSE	Carbonic anhydrase 14 OS=Mus musculus GN=Ca14 PE=1 SV=1
c41356_g2_i1.m.TP	sp|A3FEM2|FEV_DANRE	Protein FEV OS=Danio rerio GN=fev PE=2 SV=1
c41491_g1_i1.m.TF	sp|Q6DKI1|RL7L_HUMAN	60S ribosomal protein L7-like 1 OS=Homo sapiens GN=RPL7L1 PE=1 SV=1
c41805_g1_i1.m.TP	sp|Q9D8W5|PSD12_MOUSE	26S proteasome non-ATPase regulatory subunit 12 OS=Mus musculus GN=Psmd12 PE=1 SV=4
c41827_g1_i1.m.TP	sp|P31722|C1QC_RAT	Complement C1q subcomponent subunit C OS=Rattus norvegicus GN=C1qc PE=1 SV=2
c42022_g1_i1.m.TP	sp|Q2KIB9|RPP29_BOVIN	Ribonuclease P protein subunit p29 OS=Bos taurus GN=POP4 PE=2 SV=1
c42367_g1_i1.m.TP	sp|A3KP85|MET20_DANRE	Protein N-lysine methyltransferase METTL20 OS=Danio rerio GN=mettl20 PE=2 SV=2
c42604_g1_i1.m.TF	sp|O08760|OGG1_MOUSE	N-glycosylase/DNA lyase OS=Mus musculus GN=Ogg1 PE=2 SV=2
c42739_g1_i1.m.TF	sp|Q9ESL9|FGF20_MOUSE	Fibroblast growth factor 20 OS=Mus musculus GN=Fgf20 PE=2 SV=2
c42933_g1_i1.m.TF	sp|Q3T035|ARPC3_BOVIN	Actin-related protein 2/3 complex subunit 3 OS=Bos taurus GN=ARPC3 PE=1 SV=3
c43357_g1_i2.m.TP	sp|Q6DGZ3|THOC7_DANRE	THO complex subunit 7 homolog OS=Danio rerio GN=thoc7 PE=2 SV=1
c43574_g1_i1.m.TP	sp|Q6AYL5|SF3B4_RAT	Splicing factor 3B subunit 4 OS=Rattus norvegicus GN=Sf3b4 PE=2 SV=1
c44204_g1_i2.m.TF	sp|Q9CZJ1|UTP11_MOUSE	Probable U3 small nucleolar RNA-associated protein 11 OS=Mus musculus GN=Utp11l PE=2 SV=1
c44233_g1_i1.m.TP	sp|P70389|ALS_MOUSE	Insulin-like growth factor-binding protein complex acid labile subunit OS=Mus musculus GN=Igfals PE=2 SV=1
c44352_g1_i1.m.TP	sp|P51779|CFAD_PIG	Complement factor D OS=Sus scrofa GN=CFD PE=2 SV=1
c44647_g1_i1.m.TF	sp|E2RR58|RL12_CANFA	60S ribosomal protein L12 OS=Canis familiaris GN=RPL12 PE=1 SV=1
c44798_g1_i1.m.TF	sp|Q8K3W2|LRC10_MOUSE	Leucine-rich repeat-containing protein 10 OS=Mus musculus GN=Lrrc10 PE=2 SV=1
c44809_g1_i1.m.TF	sp|P32310|OPSB_CARAU	Blue-sensitive opsin OS=Carassius auratus PE=1 SV=1
c45206_g1_i1.m.TF	sp|Q5RFC1|CKLF6_PONAB	CKLF-like MARVEL transmembrane domain-containing protein 6 OS=Pongo abelii GN=CMTM6 PE=2 SV=1
c45374_g1_i2.m.TF	sp|Q9D0S4|NEUL2_MOUSE	Neuralized-like protein 2 OS=Mus musculus GN=Neurl2 PE=1 SV=1
c45376_g1_i1.m.TF	sp|P54825|LMIP_RAT	Lens fiber membrane intrinsic protein OS=Rattus norvegicus GN=Lim2 PE=1 SV=1
c45657_g1_i1.m.TP	sp|A2BGR3|ERC6L_DANRE	DNA excision repair protein ERCC-6-like OS=Danio rerio GN=ercc6l PE=1 SV=1
c45659_g1_i1.m.TP	sp|Q6PBI8|TM177_DANRE	Transmembrane protein 177 OS=Danio rerio GN=tmem177 PE=2 SV=1
c46103_g1_i1.m.TF	sp|P00592|PA21B_PIG	Phospholipase A2, major isoenzyme OS=Sus scrofa GN=PLA2G1B PE=1 SV=1
c46176_g1_i1.m.TF	sp|Q8C0K5|GDC_MOUSE	Graves disease carrier protein homolog OS=Mus musculus GN=Slc25a16 PE=2 SV=1
c46254_g2_i1.m.TP	sp|Q6P1A2|MBOA5_HUMAN	Lysophospholipid acyltransferase 5 OS=Homo sapiens GN=LPCAT3 PE=1 SV=1
c46327_g1_i1.m.TP	sp|Q32PP9|SOX14_DANRE	Transcription factor Sox-14 OS=Danio rerio GN=sox14 PE=2 SV=1
c46328_g1_i2.m.TF	sp|O70439|STX7_MOUSE	Syntaxin-7 OS=Mus musculus GN=Stx7 PE=1 SV=3
c46434_g1_i1.m.TF	sp|Q921E2|RAB31_MOUSE	Ras-related protein Rab-31 OS=Mus musculus GN=Rab31 PE=1 SV=1
c46481_g1_i1.m.TF	sp|Q9DCJ5|NDUA8_MOUSE	NADH dehydrogenase [ubiquinone] 1 alpha subcomplex subunit 8 OS=Mus musculus GN=Ndufa8 PE=1 SV=3
c46626_g1_i1.m.TF	sp|Q7TQA3|RDHE2_MOUSE	Epidermal retinol dehydrogenase 2 OS=Mus musculus GN=Sdr16c5 PE=2 SV=1
c46681_g1_i1.m.TF	sp|P55039|DRG2_HUMAN	Developmentally-regulated GTP-binding protein 2 OS=Homo sapiens GN=DRG2 PE=1 SV=1
c46790_g1_i1.m.TF	sp|Q5ZLM8|F133_CHICK	Protein FAM133 OS=Gallus gallus GN=FAM133 PE=2 SV=1
c46883_g1_i1.m.TP	sp|Q3KTM2|GDPD5_CHICK	Glycerophosphodiester phosphodiesterase domain-containing protein 5 OS=Gallus gallus GN=GDPD5 PE=1 SV=1
c47034_g1_i1.m.TF	sp|Q3MHQ7|TM86A_BOVIN	Lysoplasmalogenase-like protein TMEM86A OS=Bos taurus GN=TMEM86A PE=2 SV=1
c47101_g1_i1.m.TP	sp|Q1LY80|T120B_DANRE	Transmembrane protein 120B OS=Danio rerio GN=tmem120b PE=2 SV=1
c47131_g1_i1.m.TF	sp|A6H6W9|SDS3_BOVIN	Sin3 histone deacetylase corepressor complex component SDS3 OS=Bos taurus GN=SUDS3 PE=2 SV=1
c47205_g1_i1.m.TF	sp|Q9NUQ2|PLCE_HUMAN	1-acyl-sn-glycerol-3-phosphate acyltransferase epsilon OS=Homo sapiens GN=AGPAT5 PE=1 SV=3
c47207_g1_i1.m.TF	sp|Q1M199|EPM2A_CANFA	Laforin OS=Canis familiaris GN=EPM2A PE=3 SV=1
c47291_g1_i3.m.TP	sp|Q9JHH6|CBPB2_MOUSE	Carboxypeptidase B2 OS=Mus musculus GN=Cpb2 PE=1 SV=1
c47355_g1_i1.m.TF	sp|Q5XIX8|L12R1_DANRE	Loss of heterozygosity 12 chromosomal region 1 protein homolog OS=Danio rerio GN=loh12cr1 PE=2 SV=1
c47366_g1_i1.m.TF	sp|Q02878|RL6_HUMAN	60S ribosomal protein L6 OS=Homo sapiens GN=RPL6 PE=1 SV=3
c47502_g1_i1.m.TF	sp|Q6DHU4|PR38A_DANRE	Pre-mRNA-splicing factor 38A OS=Danio rerio GN=prpf38a PE=2 SV=1
c47607_g1_i1.m.TF	sp|Q3MHP5|DRG1_BOVIN	Developmentally-regulated GTP-binding protein 1 OS=Bos taurus GN=DRG1 PE=2 SV=1
c47890_g2_i1.m.TP	sp|Q6DGI3|NOP16_DANRE	Nucleolar protein 16 OS=Danio rerio GN=nop16 PE=2 SV=1
c47893_g1_i1.m.TP	sp|O97859|NEUR3_BOVIN	Sialidase-3 OS=Bos taurus GN=NEU3 PE=1 SV=1
c47910_g1_i1.m.TF	sp|O70435|PSA3_MOUSE	Proteasome subunit alpha type-3 OS=Mus musculus GN=Psma3 PE=1 SV=3
c47974_g1_i1.m.TF	sp|Q5U3Y5|SFT2A_RAT	Vesicle transport protein SFT2A OS=Rattus norvegicus GN=Sft2d1 PE=2 SV=1
c48060_g1_i1.m.TF	sp|Q6DH02|RM24_DANRE	Probable 39S ribosomal protein L24, mitochondrial OS=Danio rerio GN=mrpl24 PE=2 SV=1
c48222_g1_i1.m.TP	sp|Q96AT9|RPE_HUMAN	Ribulose-phosphate 3-epimerase OS=Homo sapiens GN=RPE PE=1 SV=1
c48438_g1_i1.m.TP	sp|A5WWC6|HSDL1_DANRE	Inactive hydroxysteroid dehydrogenase-like protein 1 OS=Danio rerio GN=hsdl1 PE=2 SV=1
c48475_g2_i1.m.TP	sp|Q52KL1|FITM2_DANRE	Fat storage-inducing transmembrane protein 2 OS=Danio rerio GN=fitm2 PE=2 SV=1
c48523_g1_i1.m.TF	sp|Q13442|HAP28_HUMAN	28 kDa heat- and acid-stable phosphoprotein OS=Homo sapiens GN=PDAP1 PE=1 SV=1
c48588_g1_i1.m.TF	sp|Q5RCS8|VATD_PONAB	V-type proton ATPase subunit D OS=Pongo abelii GN=ATP6V1D PE=2 SV=1
c48604_g1_i2.m.TP	sp|Q9CTH6|FCF1_MOUSE	rRNA-processing protein FCF1 homolog OS=Mus musculus GN=Fcf1 PE=2 SV=2
c48722_g1_i1.m.TF	sp|Q7SXF6|CREL2_DANRE	Cysteine-rich with EGF-like domain protein 2 OS=Danio rerio GN=creld2 PE=2 SV=2
c48725_g1_i1.m.TF	sp|P82159|MLE1_LIZRA	Myosin light chain 1, skeletal muscle isoform OS=Liza ramada PE=1 SV=1
c48766_g1_i1.m.TF	sp|P49848|TAF6_HUMAN	Transcription initiation factor TFIID subunit 6 OS=Homo sapiens GN=TAF6 PE=1 SV=1
c48872_g1_i3.m.TP	sp|Q8C255|DPEP2_MOUSE	Dipeptidase 2 OS=Mus musculus GN=Dpep2 PE=1 SV=1
c48897_g2_i1.m.TP	sp|Q5ZLX5|ZRAB2_CHICK	Zinc finger Ran-binding domain-containing protein 2 OS=Gallus gallus GN=ZRANB2 PE=2 SV=1
c48974_g1_i1.m.TP	sp|P70172|NTCP2_MOUSE	Ileal sodium/bile acid cotransporter OS=Mus musculus GN=Slc10a2 PE=2 SV=2
c49035_g1_i1.m.TF	sp|Q12837|PO4F2_HUMAN	POU domain, class 4, transcription factor 2 OS=Homo sapiens GN=POU4F2 PE=1 SV=2
c49059_g1_i1.m.TF	sp|Q9Y6F1|PARP3_HUMAN	Poly [ADP-ribose] polymerase 3 OS=Homo sapiens GN=PARP3 PE=1 SV=3
c49079_g1_i1.m.TP	sp|P34943|NDUA9_BOVIN	NADH dehydrogenase [ubiquinone] 1 alpha subcomplex subunit 9, mitochondrial OS=Bos taurus GN=NDUFA9 PE=1 SV=1
c49193_g1_i1.m.TP	sp|Q9CQI7|RU2B_MOUSE	U2 small nuclear ribonucleoprotein B'' OS=Mus musculus GN=Snrpb2 PE=1 SV=1
c49292_g1_i2.m.TF	sp|P51145|FOSL2_RAT	Fos-related antigen 2 OS=Rattus norvegicus GN=Fosl2 PE=1 SV=2
c49396_g1_i1.m.TF	sp|Q9CR67|TMM33_MOUSE	Transmembrane protein 33 OS=Mus musculus GN=Tmem33 PE=2 SV=1
c49440_g1_i1.m.TF	sp|P41498|PPAC_RAT	Low molecular weight phosphotyrosine protein phosphatase OS=Rattus norvegicus GN=Acp1 PE=1 SV=3
c49448_g1_i2.m.TF	sp|Q9WUH4|FHL1_RAT	Four and a half LIM domains protein 1 OS=Rattus norvegicus GN=Fhl1 PE=2 SV=1
c49456_g2_i1.m.TF	sp|O14907|TX1B3_HUMAN	Tax1-binding protein 3 OS=Homo sapiens GN=TAX1BP3 PE=1 SV=2
c49487_g1_i2.m.TP	sp|Q5EAA4|MOB3C_BOVIN	MOB kinase activator 3C OS=Bos taurus GN=MOB3C PE=2 SV=1
c49535_g1_i1.m.TF	sp|Q6NY88|CHMP3_DANRE	Charged multivesicular body protein 3 OS=Danio rerio GN=chmp3 PE=2 SV=3
c49664_g1_i2.m.TF	sp|Q5TYV0|EMC7_DANRE	ER membrane protein complex subunit 7 OS=Danio rerio GN=emc7 PE=2 SV=1
c49810_g1_i2.m.TF	sp|P14231|AT1B2_MOUSE	Sodium/potassium-transporting ATPase subunit beta-2 OS=Mus musculus GN=Atp1b2 PE=1 SV=2
c49836_g1_i1.m.TF	sp|Q08BI9|MCU_DANRE	Calcium uniporter protein, mitochondrial OS=Danio rerio GN=mcu PE=2 SV=1
c49865_g1_i1.m.TF	sp|Q32LE3|CETN1_BOVIN	Centrin-1 OS=Bos taurus GN=CETN1 PE=2 SV=1
c49883_g1_i1.m.TF	sp|Q6DHL5|LRC57_DANRE	Leucine-rich repeat-containing protein 57 OS=Danio rerio GN=lrrc57 PE=2 SV=1
c49909_g1_i1.m.TP	sp|Q58DQ5|RT09_BOVIN	28S ribosomal protein S9, mitochondrial OS=Bos taurus GN=MRPS9 PE=1 SV=3
c50043_g1_i2.m.MF	sp|P37287|PIGA_HUMAN	Phosphatidylinositol N-acetylglucosaminyltransferase subunit A OS=Homo sapiens GN=PIGA PE=1 SV=1
c50052_g1_i1.m.TF	sp|Q32L63|VTA1_BOVIN	Vacuolar protein sorting-associated protein VTA1 homolog OS=Bos taurus GN=VTA1 PE=2 SV=1
c50176_g1_i1.m.TF	sp|B0JZP3|THEM6_DANRE	Protein THEM6 OS=Danio rerio GN=them6 PE=2 SV=1
c50188_g1_i4.m.TP	sp|Q9UKB3|DJC12_HUMAN	DnaJ homolog subfamily C member 12 OS=Homo sapiens GN=DNAJC12 PE=1 SV=1
c50264_g1_i1.m.TF	sp|Q5RI56|OPTN_DANRE	Optineurin OS=Danio rerio GN=optn PE=2 SV=2
c50342_g1_i1.m.TF	sp|Q5FWK3|RHG01_MOUSE	Rho GTPase-activating protein 1 OS=Mus musculus GN=Arhgap1 PE=1 SV=1
c50353_g1_i1.m.TP	sp|Q2KI56|CSN7B_BOVIN	COP9 signalosome complex subunit 7b OS=Bos taurus GN=COPS7B PE=2 SV=1
c50426_g1_i1.m.TP	sp|O75832|PSD10_HUMAN	26S proteasome non-ATPase regulatory subunit 10 OS=Homo sapiens GN=PSMD10 PE=1 SV=1
c50444_g1_i2.m.TP	sp|Q96A59|MALD3_HUMAN	MARVEL domain-containing protein 3 OS=Homo sapiens GN=MARVELD3 PE=2 SV=3
c50451_g1_i1.m.TF	sp|Q53GS9|SNUT2_HUMAN	U4/U6.U5 tri-snRNP-associated protein 2 OS=Homo sapiens GN=USP39 PE=1 SV=2
c50510_g1_i1.m.TF	sp|P10881|LA_BOVIN	Lupus La protein homolog OS=Bos taurus GN=SSB PE=2 SV=2
c50528_g1_i2.m.TP	sp|P35720|C560_BOVIN	Succinate dehydrogenase cytochrome b560 subunit, mitochondrial OS=Bos taurus GN=SDHC PE=1 SV=2
c50570_g1_i5.m.TP	sp|Q6SXP0|CI016_CTEID	UPF0184 protein C9orf16 homolog OS=Ctenopharyngodon idella PE=3 SV=1
c50636_g1_i1.m.TF	sp|Q4U5R4|RN114_BOVIN	E3 ubiquitin-protein ligase RNF114 OS=Bos taurus GN=RNF114 PE=2 SV=1
c50764_g1_i1.m.TF	sp|Q9Z250|LIN7A_RAT	Protein lin-7 homolog A OS=Rattus norvegicus GN=Lin7a PE=1 SV=2
c50825_g1_i2.m.TF	sp|Q9UBV7|B4GT7_HUMAN	Beta-1,4-galactosyltransferase 7 OS=Homo sapiens GN=B4GALT7 PE=1 SV=1
c50854_g1_i1.m.TF	sp|Q96DA2|RB39B_HUMAN	Ras-related protein Rab-39B OS=Homo sapiens GN=RAB39B PE=1 SV=1
c50855_g1_i1.m.TF	sp|Q90964|FOXG1_CHICK	Forkhead box protein G1 OS=Gallus gallus GN=FOXG1 PE=2 SV=1
c50901_g1_i1.m.TF	sp|Q29S14|TV23B_BOVIN	Golgi apparatus membrane protein TVP23 homolog B OS=Bos taurus GN=TVP23B PE=2 SV=1
c50911_g2_i1.m.TF	sp|P13104|TPM1_DANRE	Tropomyosin alpha-1 chain OS=Danio rerio GN=tpma PE=2 SV=1
c50990_g1_i1.m.TP	sp|P59325|IF5_MOUSE	Eukaryotic translation initiation factor 5 OS=Mus musculus GN=Eif5 PE=1 SV=1
c51002_g1_i1.m.TF	sp|Q7T2A5|EIF3L_DANRE	Eukaryotic translation initiation factor 3 subunit L OS=Danio rerio GN=eif3l PE=2 SV=1
c51015_g1_i1.m.TF	sp|Q5R5B6|PDIA1_PONAB	Protein disulfide-isomerase OS=Pongo abelii GN=P4HB PE=2 SV=1
c51046_g1_i1.m.TF	sp|Q6P6S3|BSPRY_RAT	B box and SPRY domain-containing protein OS=Rattus norvegicus GN=Bspry PE=1 SV=2
c51048_g1_i1.m.TF	sp|Q04743|EMX2_HUMAN	Homeobox protein EMX2 OS=Homo sapiens GN=EMX2 PE=1 SV=2
c51089_g1_i1.m.TF	sp|O95299|NDUAA_HUMAN	NADH dehydrogenase [ubiquinone] 1 alpha subcomplex subunit 10, mitochondrial OS=Homo sapiens GN=NDUFA10 PE=1 SV=1
c51173_g3_i1.m.TP	sp|Q6DRC4|EIF3G_DANRE	Eukaryotic translation initiation factor 3 subunit G OS=Danio rerio GN=eif3g PE=1 SV=1
c51185_g1_i3.m.TF	sp|Q5TZ51|MPV17_DANRE	Protein Mpv17 OS=Danio rerio GN=mpv17 PE=2 SV=1
c51269_g1_i2.m.TF	sp|Q92047|PIMT_DANRE	Protein-L-isoaspartate(D-aspartate) O-methyltransferase OS=Danio rerio GN=pcmt PE=2 SV=3
c51282_g1_i1.m.TF	sp|Q9HCN8|SDF2L_HUMAN	Stromal cell-derived factor 2-like protein 1 OS=Homo sapiens GN=SDF2L1 PE=1 SV=2
c51377_g1_i2.m.TP	sp|Q5ZID2|PDD2L_CHICK	Programmed cell death protein 2-like OS=Gallus gallus GN=PDCD2L PE=2 SV=1
c51393_g1_i1.m.TP	sp|Q9BZI7|REN3B_HUMAN	Regulator of nonsense transcripts 3B OS=Homo sapiens GN=UPF3B PE=1 SV=1
c51419_g1_i1.m.TF	sp|Q96GC5|RM48_HUMAN	39S ribosomal protein L48, mitochondrial OS=Homo sapiens GN=MRPL48 PE=1 SV=2
c51435_g1_i1.m.TP	sp|Q5R778|ACD11_PONAB	Acyl-CoA dehydrogenase family member 11 OS=Pongo abelii GN=ACAD11 PE=2 SV=2
c51647_g1_i3.m.TP	sp|Q6DFQ5|TMM97_XENTR	Transmembrane protein 97 OS=Xenopus tropicalis GN=tmem97 PE=2 SV=1
c51852_g1_i1.m.TF	sp|Q16864|VATF_HUMAN	V-type proton ATPase subunit F OS=Homo sapiens GN=ATP6V1F PE=1 SV=2
c51892_g1_i1.m.TP	sp|Q8BTW8|CK5P1_MOUSE	CDK5 regulatory subunit-associated protein 1 OS=Mus musculus GN=Cdk5rap1 PE=2 SV=2
c51897_g1_i1.m.TP	sp|Q5SP50|ZCRB1_DANRE	Zinc finger CCHC-type and RNA-binding motif-containing protein 1 OS=Danio rerio GN=zcrb1 PE=2 SV=1
c51956_g1_i1.m.TF	sp|O54981|STIP1_CRIGR	Stress-induced-phosphoprotein 1 OS=Cricetulus griseus GN=STIP1 PE=2 SV=1
c52003_g1_i1.m.TF	sp|Q9D659|GI24_MOUSE	Platelet receptor Gi24 OS=Mus musculus PE=2 SV=1
c52008_g1_i1.m.TF	sp|Q5FVR4|ERI1_RAT	3'-5' exoribonuclease 1 OS=Rattus norvegicus GN=Eri1 PE=2 SV=1
c52086_g1_i1.m.TP	sp|Q6DGA6|ALLC_DANRE	Allantoicase OS=Danio rerio GN=allc PE=2 SV=1
c52142_g1_i1.m.TF	sp|O88822|SC5D_MOUSE	Lathosterol oxidase OS=Mus musculus GN=Sc5d PE=2 SV=2
c52191_g1_i1.m.TF	sp|Q80ZS3|RT26_MOUSE	28S ribosomal protein S26, mitochondrial OS=Mus musculus GN=Mrps26 PE=1 SV=1
c52262_g1_i1.m.TP	sp|Q6XQG9|G3ST2_PIG	Galactose-3-O-sulfotransferase 2 OS=Sus scrofa GN=GAL3ST2 PE=2 SV=1
c52266_g1_i1.m.TP	sp|P82919|RT18A_BOVIN	28S ribosomal protein S18a, mitochondrial OS=Bos taurus GN=MRPS18A PE=1 SV=3
c52393_g1_i1.m.TF	sp|A3KMZ6|COX11_BOVIN	Cytochrome c oxidase assembly protein COX11, mitochondrial OS=Bos taurus GN=COX11 PE=2 SV=1
c52409_g1_i1.m.TF	sp|Q3TQI7|CI078_MOUSE	Uncharacterized protein C9orf78 homolog OS=Mus musculus PE=1 SV=2
c52531_g2_i1.m.TP	sp|Q803J8|ZC3HF_DANRE	Zinc finger CCCH domain-containing protein 15 OS=Danio rerio GN=zc3h15 PE=2 SV=1
c52546_g1_i3.m.TP	sp|Q6NWF4|VPS25_DANRE	Vacuolar protein-sorting-associated protein 25 OS=Danio rerio GN=vps25 PE=2 SV=2
c52635_g1_i1.m.TF	sp|Q9Y6I9|TX264_HUMAN	Testis-expressed sequence 264 protein OS=Homo sapiens GN=TEX264 PE=1 SV=1
c52673_g1_i1.m.TF	sp|F1R777|MTA70_DANRE	N6-adenosine-methyltransferase subunit METTL3 OS=Danio rerio GN=mettl3 PE=2 SV=1
c52746_g1_i2.m.TF	sp|Q5TYW6|RSPH9_DANRE	Radial spoke head protein 9 homolog OS=Danio rerio GN=rsph9 PE=2 SV=1
c52751_g1_i1.m.TF	sp|P97503|NKX32_MOUSE	Homeobox protein Nkx-3.2 OS=Mus musculus GN=Nkx3-2 PE=1 SV=2
c52805_g1_i1.m.TF	sp|Q08CN0|TPPC2_DANRE	Trafficking protein particle complex subunit 2 OS=Danio rerio GN=trappc2 PE=2 SV=1
c52806_g1_i1.m.TF	sp|A0PK84|ZDH22_MOUSE	Palmitoyltransferase ZDHHC22 OS=Mus musculus GN=Zdhhc22 PE=2 SV=1
c52859_g1_i1.m.TF	sp|P40673|HMGB2_BOVIN	High mobility group protein B2 OS=Bos taurus GN=HMGB2 PE=1 SV=3
c52864_g1_i1.m.TF	sp|Q9NP66|HM20A_HUMAN	High mobility group protein 20A OS=Homo sapiens GN=HMG20A PE=1 SV=1
c52910_g1_i1.m.TF	sp|Q32LG3|MDHM_BOVIN	Malate dehydrogenase, mitochondrial OS=Bos taurus GN=MDH2 PE=1 SV=1
c52980_g1_i1.m.TP	sp|Q58D06|WDR74_BOVIN	WD repeat-containing protein 74 OS=Bos taurus GN=WDR74 PE=2 SV=1
c53084_g1_i1.m.TF	sp|Q90Y50|CXAR_DANRE	Coxsackievirus and adenovirus receptor homolog OS=Danio rerio GN=cxadr PE=2 SV=1
c53150_g1_i1.m.TF	sp|Q9W6X3|CH10_ORYLA	10 kDa heat shock protein, mitochondrial OS=Oryzias latipes GN=hspe1 PE=3 SV=1
c53193_g1_i1.m.MF	sp|Q62280|SSXT_MOUSE	Protein SSXT OS=Mus musculus GN=Ss18 PE=2 SV=2
c53330_g1_i1.m.TF	sp|Q12849|GRSF1_HUMAN	G-rich sequence factor 1 OS=Homo sapiens GN=GRSF1 PE=1 SV=3
c53334_g1_i1.m.TF	sp|Q4R5J4|TAGL3_MACFA	Transgelin-3 OS=Macaca fascicularis GN=TAGLN3 PE=2 SV=1
c53378_g1_i1.m.TF	sp|P08520|LEG_ELEEL	Beta-galactoside-binding lectin OS=Electrophorus electricus PE=1 SV=1
c53396_g1_i1.m.TF	sp|Q08BY2|F168B_DANRE	Myelin-associated neurite-outgrowth inhibitor OS=Danio rerio GN=fam168b PE=2 SV=1
c53427_g2_i1.m.TP	sp|Q6IQ20|NAPEP_HUMAN	N-acyl-phosphatidylethanolamine-hydrolyzing phospholipase D OS=Homo sapiens GN=NAPEPLD PE=1 SV=2
c53445_g1_i1.m.TF	sp|Q6IQE9|ALKB6_DANRE	Alpha-ketoglutarate-dependent dioxygenase alkB homolog 6 OS=Danio rerio GN=alkbh6 PE=2 SV=1
c53604_g1_i1.m.TP	sp|B2RYG6|OTUB1_RAT	Ubiquitin thioesterase OTUB1 OS=Rattus norvegicus GN=Otub1 PE=1 SV=1
c53695_g1_i1.m.TF	sp|Q90WU3|DDX1_CHICK	ATP-dependent RNA helicase DDX1 OS=Gallus gallus GN=DDX1 PE=1 SV=1
c53755_g1_i1.m.TF	sp|Q92890|UFD1_HUMAN	Ubiquitin fusion degradation protein 1 homolog OS=Homo sapiens GN=UFD1L PE=1 SV=3
c53762_g1_i1.m.TF	sp|P19879|MIME_BOVIN	Mimecan OS=Bos taurus GN=OGN PE=1 SV=2
c53789_g1_i1.m.TF	sp|Q9WV75|SPON2_RAT	Spondin-2 OS=Rattus norvegicus GN=Spon2 PE=1 SV=1
c53793_g1_i1.m.TP	sp|Q498Z6|RT07_DANRE	28S ribosomal protein S7, mitochondrial OS=Danio rerio GN=mrps7 PE=2 SV=1
c53837_g1_i1.m.TF	sp|Q2M3T9|HYAL4_HUMAN	Hyaluronidase-4 OS=Homo sapiens GN=HYAL4 PE=1 SV=2
c53883_g1_i1.m.TF	sp|Q62928|PE2R2_RAT	Prostaglandin E2 receptor EP2 subtype OS=Rattus norvegicus GN=Ptger2 PE=2 SV=1
c53929_g1_i1.m.TP	sp|P49642|PRI1_HUMAN	DNA primase small subunit OS=Homo sapiens GN=PRIM1 PE=1 SV=1
c53962_g1_i1.m.TF	sp|P05631|ATPG_BOVIN	ATP synthase subunit gamma, mitochondrial OS=Bos taurus GN=ATP5C1 PE=1 SV=3
c53979_g1_i3.m.TP	sp|Q6DRF9|WDR55_DANRE	WD repeat-containing protein 55 OS=Danio rerio GN=wdr55 PE=2 SV=2
c53995_g1_i1.m.TP	sp|O89110|CASP8_MOUSE	Caspase-8 OS=Mus musculus GN=Casp8 PE=1 SV=1
c54011_g1_i1.m.TF	sp|Q2KHS5|MOG2A_XENLA	2-acylglycerol O-acyltransferase 2-A OS=Xenopus laevis GN=mogat2-a PE=2 SV=1
c54100_g1_i2.m.TF	sp|Q7T364|TPL2B_DANRE	Tumor necrosis factor, alpha-induced protein 8-like protein 2 B OS=Danio rerio GN=tnfaip8l2b PE=2 SV=1
c54264_g1_i1.m.TF	sp|Q9D915|CH004_MOUSE	Uncharacterized protein C8orf4 homolog OS=Mus musculus PE=2 SV=1
c54307_g1_i1.m.TF	sp|Q7T3A4|RAB13_DANRE	Ras-related protein Rab-13 OS=Danio rerio GN=rab13 PE=1 SV=1
c54314_g1_i2.m.TP	sp|P70121|ZHX1_MOUSE	Zinc fingers and homeoboxes protein 1 OS=Mus musculus GN=Zhx1 PE=1 SV=2
c54339_g1_i1.m.TF	sp|Q7ZXV6|CARFA_XENLA	Protein CDKN2AIP homolog A OS=Xenopus laevis GN=cdkn2aip-a PE=2 SV=1
c54343_g2_i1.m.TP	sp|Q8BKF1|RPOM_MOUSE	DNA-directed RNA polymerase, mitochondrial OS=Mus musculus GN=Polrmt PE=2 SV=1
c54359_g1_i1.m.TF	sp|P42768|WASP_HUMAN	Wiskott-Aldrich syndrome protein OS=Homo sapiens GN=WAS PE=1 SV=4
c54384_g1_i1.m.TP	sp|Q9QYI6|DNJB9_MOUSE	DnaJ homolog subfamily B member 9 OS=Mus musculus GN=Dnajb9 PE=1 SV=2
c54448_g1_i1.m.TF	sp|Q9HD45|TM9S3_HUMAN	Transmembrane 9 superfamily member 3 OS=Homo sapiens GN=TM9SF3 PE=1 SV=2
c54472_g1_i1.m.TF	sp|Q62384|ZPR1_MOUSE	Zinc finger protein ZPR1 OS=Mus musculus GN=Zpr1 PE=1 SV=1
c54541_g1_i1.m.TF	sp|Q6AXK4|BABA1_DANRE	BRISC and BRCA1-A complex member 1 OS=Danio rerio GN=babam1 PE=2 SV=2
c54548_g1_i1.m.TF	sp|Q95M12|LGMN_BOVIN	Legumain OS=Bos taurus GN=LGMN PE=1 SV=1
c54600_g1_i1.m.TF	sp|Q08BB3|DCA12_DANRE	DDB1- and CUL4-associated factor 12 OS=Danio rerio GN=dcaf12 PE=2 SV=1
c54613_g1_i1.m.TP	sp|Q5PQV5|TPBG_RAT	Trophoblast glycoprotein OS=Rattus norvegicus GN=Tpbg PE=2 SV=1
c54624_g1_i4.m.TF	sp|Q13951|PEBB_HUMAN	Core-binding factor subunit beta OS=Homo sapiens GN=CBFB PE=1 SV=2
c54637_g3_i2.m.TP	sp|Q7ZWE3|LARP7_DANRE	La-related protein 7 OS=Danio rerio GN=larp7 PE=2 SV=1
c54640_g1_i3.m.TF	sp|A2VDT6|ZDH21_BOVIN	Probable palmitoyltransferase ZDHHC21 OS=Bos taurus GN=ZDHHC21 PE=2 SV=1
c54682_g1_i1.m.TP	sp|Q6NYT1|MED8_DANRE	Mediator of RNA polymerase II transcription subunit 8 OS=Danio rerio GN=med8 PE=2 SV=1
c54765_g1_i1.m.TF	sp|Q5R4X8|PRAF3_PONAB	PRA1 family protein 3 OS=Pongo abelii GN=ARL6IP5 PE=2 SV=1
c54851_g1_i3.m.TF	sp|Q6GMH0|PRP18_DANRE	Pre-mRNA-splicing factor 18 OS=Danio rerio GN=prpf18 PE=2 SV=1
c54861_g2_i3.m.TF	sp|Q6NYP0|TM208_DANRE	Transmembrane protein 208 OS=Danio rerio GN=tmem208 PE=2 SV=1
c54991_g1_i1.m.TF	sp|P26632|EGR1_DANRE	Early growth response protein 1 OS=Danio rerio GN=egr1 PE=2 SV=2
c55066_g1_i3.m.TF	sp|Q8JIY8|MK67I_DANRE	MKI67 FHA domain-interacting nucleolar phosphoprotein OS=Danio rerio GN=nifk PE=2 SV=2
c55108_g1_i1.m.TP	sp|P05155|IC1_HUMAN	Plasma protease C1 inhibitor OS=Homo sapiens GN=SERPING1 PE=1 SV=2
c55143_g1_i3.m.TF	sp|Q6DG22|ADA_DANRE	Adenosine deaminase OS=Danio rerio GN=ada PE=2 SV=2
c55264_g1_i1.m.TF	sp|Q9BQ70|TCF25_HUMAN	Transcription factor 25 OS=Homo sapiens GN=TCF25 PE=1 SV=1
c55390_g1_i1.m.TF	sp|Q58EJ9|MARC1_DANRE	Mitochondrial amidoxime-reducing component 1 OS=Danio rerio GN=marc1 PE=2 SV=1
c55407_g1_i1.m.TP	sp|Q0VCQ4|RRFM_BOVIN	Ribosome-recycling factor, mitochondrial OS=Bos taurus GN=MRRF PE=2 SV=1
c55482_g1_i2.m.TF	sp|Q6DRG1|RBM42_DANRE	RNA-binding protein 42 OS=Danio rerio GN=rbm42 PE=2 SV=2
c55488_g2_i1.m.TF	sp|Q58EG2|ERLN1_DANRE	Erlin-1 OS=Danio rerio GN=erlin1 PE=2 SV=1
c55498_g1_i1.m.TF	sp|P70279|SURF6_MOUSE	Surfeit locus protein 6 OS=Mus musculus GN=Surf6 PE=1 SV=1
c55514_g1_i1.m.TP	sp|Q96CS3|FAF2_HUMAN	FAS-associated factor 2 OS=Homo sapiens GN=FAF2 PE=1 SV=2
c55523_g1_i1.m.TF	sp|Q8WV99|ZFN2B_HUMAN	AN1-type zinc finger protein 2B OS=Homo sapiens GN=ZFAND2B PE=1 SV=1
c55537_g3_i1.m.TF	sp|Q0P4H6|LBX1_XENTR	Transcription factor LBX1 OS=Xenopus tropicalis GN=lbx1 PE=2 SV=1
c55539_g1_i1.m.TF	sp|E5RQL4|FONG_HUMAN	Formiminotransferase N-terminal subdomain-containing protein OS=Homo sapiens GN=FTCDNL1 PE=2 SV=1
c55540_g1_i3.m.TP	sp|Q8BM88|CATO_MOUSE	Cathepsin O OS=Mus musculus GN=Ctso PE=2 SV=1
c55590_g1_i1.m.TF	sp|Q6NZ03|FBSP1_DANRE	F-box/SPRY domain-containing protein 1 OS=Danio rerio GN=fbxo45 PE=2 SV=2
c55634_g1_i2.m.TP	sp|Q8CD10|MICU2_MOUSE	Calcium uptake protein 2, mitochondrial OS=Mus musculus GN=Micu2 PE=1 SV=2
c55635_g1_i1.m.TP	sp|Q96P11|NSUN5_HUMAN	Probable 28S rRNA (cytosine-C(5))-methyltransferase OS=Homo sapiens GN=NSUN5 PE=1 SV=2
c55642_g1_i1.m.TP	sp|O76075|DFFB_HUMAN	DNA fragmentation factor subunit beta OS=Homo sapiens GN=DFFB PE=1 SV=1
c55727_g1_i1.m.TP	sp|Q08DI8|PUS7_BOVIN	Pseudouridylate synthase 7 homolog OS=Bos taurus GN=PUS7 PE=2 SV=1
c55773_g1_i1.m.TF	sp|Q9Z1J3|NFS1_MOUSE	Cysteine desulfurase, mitochondrial OS=Mus musculus GN=Nfs1 PE=2 SV=3
c55807_g1_i1.m.TF	sp|B7TWP7|PNRC2_DANRE	Proline-rich nuclear receptor coactivator 2 OS=Danio rerio GN=pnrc2 PE=2 SV=2
c55863_g1_i3.m.TF	sp|Q9NPB8|GPCP1_HUMAN	Glycerophosphocholine phosphodiesterase GPCPD1 OS=Homo sapiens GN=GPCPD1 PE=1 SV=2
c55934_g1_i1.m.TF	sp|Q14314|FGL2_HUMAN	Fibroleukin OS=Homo sapiens GN=FGL2 PE=1 SV=1
c56021_g1_i1.m.TF	sp|P80426|TRFE1_SALSA	Serotransferrin-1 OS=Salmo salar GN=tf1 PE=1 SV=1
c56087_g1_i1.m.MF	sp|Q6NZ22|MET14_DANRE	N6-adenosine-methyltransferase subunit METTL14 OS=Danio rerio GN=mettl14 PE=2 SV=1
c56161_g1_i1.m.TF	sp|Q8MJJ7|DCPS_BOVIN	m7GpppX diphosphatase OS=Bos taurus GN=DCPS PE=2 SV=1
c56236_g1_i1.m.TF	sp|Q3T0Q8|UT14A_BOVIN	U3 small nucleolar RNA-associated protein 14 homolog A OS=Bos taurus GN=UTP14A PE=2 SV=1
c56356_g2_i1.m.TP	sp|Q3T0L2|ERP44_BOVIN	Endoplasmic reticulum resident protein 44 OS=Bos taurus GN=ERP44 PE=2 SV=1
c56405_g1_i1.m.TP	sp|Q91W90|TXND5_MOUSE	Thioredoxin domain-containing protein 5 OS=Mus musculus GN=Txndc5 PE=1 SV=2
c56414_g1_i2.m.TF	sp|Q8N9F7|GDPD1_HUMAN	Glycerophosphodiester phosphodiesterase domain-containing protein 1 OS=Homo sapiens GN=GDPD1 PE=1 SV=2
c56415_g1_i1.m.TP	sp|Q5REE2|AEN_PONAB	Apoptosis-enhancing nuclease OS=Pongo abelii GN=AEN PE=2 SV=1
c56429_g1_i1.m.TF	sp|Q5R7L9|TAF7_PONAB	Transcription initiation factor TFIID subunit 7 OS=Pongo abelii GN=TAF7 PE=2 SV=1
c56431_g1_i1.m.TP	sp|Q6NWC6|CPSF6_DANRE	Cleavage and polyadenylation specificity factor subunit 6 OS=Danio rerio GN=cpsf6 PE=2 SV=1
c56432_g1_i1.m.TF	sp|P32261|ANT3_MOUSE	Antithrombin-III OS=Mus musculus GN=Serpinc1 PE=1 SV=1
c56526_g1_i2.m.TP	sp|Q9H6U8|ALG9_HUMAN	Alpha-1,2-mannosyltransferase ALG9 OS=Homo sapiens GN=ALG9 PE=1 SV=2
c56537_g1_i3.m.TF	sp|Q4R979|RBM4_MACFA	RNA-binding protein 4 OS=Macaca fascicularis GN=RBM4 PE=2 SV=1
c56549_g1_i2.m.MF	sp|Q96IR7|HPDL_HUMAN	4-hydroxyphenylpyruvate dioxygenase-like protein OS=Homo sapiens GN=HPDL PE=1 SV=1
c56561_g1_i1.m.TP	sp|O70352|CD82_RAT	CD82 antigen OS=Rattus norvegicus GN=Cd82 PE=1 SV=1
c56593_g1_i1.m.TF	sp|Q15269|PWP2_HUMAN	Periodic tryptophan protein 2 homolog OS=Homo sapiens GN=PWP2 PE=1 SV=2
c56611_g1_i5.m.TF	sp|Q05519|SRS11_HUMAN	Serine/arginine-rich splicing factor 11 OS=Homo sapiens GN=SRSF11 PE=1 SV=1
c56614_g1_i1.m.TP	sp|Q8R5M0|GIPC3_MOUSE	PDZ domain-containing protein GIPC3 OS=Mus musculus GN=Gipc3 PE=1 SV=1
c56628_g2_i1.m.TP	sp|Q99ND9|RWDD1_RAT	RWD domain-containing protein 1 OS=Rattus norvegicus GN=Rwdd1 PE=2 SV=1
c56720_g1_i2.m.TF	sp|Q7SXW2|ZGPAT_DANRE	Zinc finger CCCH-type with G patch domain-containing protein OS=Danio rerio GN=zgpat PE=2 SV=1
c56768_g1_i1.m.TF	sp|O60513|B4GT4_HUMAN	Beta-1,4-galactosyltransferase 4 OS=Homo sapiens GN=B4GALT4 PE=1 SV=1
c56777_g1_i1.m.TP	sp|P32299|BKRB2_MOUSE	B2 bradykinin receptor OS=Mus musculus GN=Bdkrb2 PE=2 SV=4
c56784_g1_i1.m.TF	sp|Q96BZ8|LENG1_HUMAN	Leukocyte receptor cluster member 1 OS=Homo sapiens GN=LENG1 PE=1 SV=1
c56815_g1_i1.m.TF	sp|Q2NL00|GSTT1_BOVIN	Glutathione S-transferase theta-1 OS=Bos taurus GN=GSTT1 PE=2 SV=3
c56822_g1_i2.m.TP	sp|Q5F383|SPP2B_CHICK	Signal peptide peptidase-like 2B OS=Gallus gallus GN=SPPL2B PE=2 SV=1
c56871_g2_i3.m.TF	sp|O75486|SUPT3_HUMAN	Transcription initiation protein SPT3 homolog OS=Homo sapiens GN=SUPT3H PE=1 SV=2
c56891_g1_i1.m.TF	sp|Q9GZS1|RPA49_HUMAN	DNA-directed RNA polymerase I subunit RPA49 OS=Homo sapiens GN=POLR1E PE=1 SV=2
c56970_g1_i1.m.TF	sp|Q9Y576|ASB1_HUMAN	Ankyrin repeat and SOCS box protein 1 OS=Homo sapiens GN=ASB1 PE=1 SV=1
c56978_g1_i1.m.TF	sp|Q7TQH7|LRP10_MOUSE	Low-density lipoprotein receptor-related protein 10 OS=Mus musculus GN=Lrp10 PE=2 SV=2
c57140_g1_i2.m.TP	sp|P06684|CO5_MOUSE	Complement C5 OS=Mus musculus GN=C5 PE=1 SV=2
c57149_g1_i2.m.TP	sp|Q80Y44|DDX10_MOUSE	Probable ATP-dependent RNA helicase DDX10 OS=Mus musculus GN=Ddx10 PE=1 SV=2
c57318_g1_i1.m.TP	sp|Q9WTR6|XCT_MOUSE	Cystine/glutamate transporter OS=Mus musculus GN=Slc7a11 PE=1 SV=1
c57382_g1_i1.m.TP	sp|A4QN59|DPH2_DANRE	Diphthamide biosynthesis protein 2 OS=Danio rerio GN=dph2 PE=2 SV=1
c57383_g1_i6.m.TF	sp|Q91474|HNF1A_SALSA	Hepatocyte nuclear factor 1-alpha OS=Salmo salar GN=hnf1a PE=2 SV=1
c57415_g1_i2.m.TF	sp|Q9JK00|SCN3B_RAT	Sodium channel subunit beta-3 OS=Rattus norvegicus GN=Scn3b PE=1 SV=1
c57453_g1_i2.m.TF	sp|Q9HAS0|NJMU_HUMAN	Protein Njmu-R1 OS=Homo sapiens GN=C17orf75 PE=1 SV=2
c57482_g1_i1.m.TP	sp|Q6EE31|TCPQ_CHICK	T-complex protein 1 subunit theta OS=Gallus gallus GN=CCT8 PE=1 SV=3
c57619_g1_i3.m.MF	sp|Q6DGF5|ZDH12_RAT	Probable palmitoyltransferase ZDHHC12 OS=Rattus norvegicus GN=Zdhhc12 PE=2 SV=1
c57644_g1_i1.m.TF	sp|Q9CWK3|CD2B2_MOUSE	CD2 antigen cytoplasmic tail-binding protein 2 OS=Mus musculus GN=Cd2bp2 PE=1 SV=1
c57646_g1_i1.m.TF	sp|Q803R5|CMTR1_DANRE	Cap-specific mRNA (nucleoside-2'-O-)-methyltransferase 1 OS=Danio rerio GN=cmtr1 PE=2 SV=1
c57742_g1_i1.m.TF	sp|Q801G2|MPRAB_DANRE	Membrane progestin receptor alpha-B OS=Danio rerio GN=paqr7b PE=1 SV=1
c57824_g1_i1.m.TF	sp|A7MD70|SPDLY_DANRE	Protein Spindly OS=Danio rerio GN=spdl1 PE=2 SV=1
c57842_g1_i3.m.TF	sp|Q6DGM8|JDP2_DANRE	Jun dimerization protein 2 OS=Danio rerio GN=jdp2 PE=2 SV=1
c57889_g1_i1.m.TP	sp|Q6NYV9|LEO1_DANRE	RNA polymerase-associated protein LEO1 OS=Danio rerio GN=leo1 PE=1 SV=1
c57903_g1_i1.m.TF	sp|Q9Y6N5|SQRD_HUMAN	Sulfide:quinone oxidoreductase, mitochondrial OS=Homo sapiens GN=SQRDL PE=1 SV=1
c57993_g1_i2.m.TF	sp|Q9NVX7|KBTB4_HUMAN	Kelch repeat and BTB domain-containing protein 4 OS=Homo sapiens GN=KBTBD4 PE=1 SV=3
c58025_g1_i2.m.TP	sp|P25318|CO8A2_MOUSE	Collagen alpha-2(VIII) chain OS=Mus musculus GN=Col8a2 PE=2 SV=2
c58027_g1_i1.m.TP	sp|Q6DEL2|CLPT1_DANRE	Cleft lip and palate transmembrane protein 1 homolog OS=Danio rerio GN=clptm1 PE=2 SV=1
c58041_g1_i1.m.TP	sp|Q28HM1|TFB1M_XENTR	Dimethyladenosine transferase 1, mitochondrial OS=Xenopus tropicalis GN=tfb1m PE=2 SV=1
c58195_g1_i1.m.TF	sp|A6QP05|DHR12_BOVIN	Dehydrogenase/reductase SDR family member 12 OS=Bos taurus GN=DHRS12 PE=2 SV=1
c58235_g1_i1.m.TF	sp|A5A6M2|ANXA1_PANTR	Annexin A1 OS=Pan troglodytes GN=ANXA1 PE=2 SV=1
c58319_g2_i2.m.TF	sp|Q8VHE0|SEC63_MOUSE	Translocation protein SEC63 homolog OS=Mus musculus GN=Sec63 PE=2 SV=4
c58411_g1_i4.m.TP	sp|Q99PP9|TRI16_MOUSE	Tripartite motif-containing protein 16 OS=Mus musculus GN=Trim16 PE=2 SV=2
c58491_g1_i1.m.TP	sp|Q8AWD2|MOCS3_DANRE	Adenylyltransferase and sulfurtransferase MOCS3 OS=Danio rerio GN=mocs3 PE=2 SV=1
c58498_g1_i1.m.TP	sp|Q7Z3V4|UBE3B_HUMAN	Ubiquitin-protein ligase E3B OS=Homo sapiens GN=UBE3B PE=1 SV=3
c58538_g1_i1.m.TP	sp|Q802W4|NOL10_DANRE	Nucleolar protein 10 OS=Danio rerio GN=nol10 PE=2 SV=1
c58550_g1_i2.m.TF	sp|Q5I1X5|IASPP_MOUSE	RelA-associated inhibitor OS=Mus musculus GN=Ppp1r13l PE=1 SV=1
c58565_g1_i12.m.TF	sp|Q9Z2V9|CCNI_MOUSE	Cyclin-I OS=Mus musculus GN=Ccni PE=2 SV=4
c58714_g1_i1.m.TP	sp|Q5BKT4|AG10A_HUMAN	Dol-P-Glc:Glc(2)Man(9)GlcNAc(2)-PP-Dol alpha-1,2-glucosyltransferase OS=Homo sapiens GN=ALG10 PE=2 SV=1
c58785_g1_i1.m.TP	sp|Q1JQA4|TSN15_BOVIN	Tetraspanin-15 OS=Bos taurus GN=TSPAN15 PE=2 SV=1
c58788_g1_i1.m.TF	sp|Q6DHB5|LHPL3_DANRE	Lipoma HMGIC fusion partner-like 3 protein OS=Danio rerio GN=lhfpl3 PE=2 SV=1
c58800_g1_i3.m.TF	sp|Q92172|TEF_CHICK	Transcription factor VBP OS=Gallus gallus GN=TEF PE=1 SV=2
c58837_g1_i1.m.TF	sp|Q9H1D0|TRPV6_HUMAN	Transient receptor potential cation channel subfamily V member 6 OS=Homo sapiens GN=TRPV6 PE=1 SV=2
c58858_g1_i1.m.TF	sp|Q7ZW63|NUF2_DANRE	Kinetochore protein Nuf2 OS=Danio rerio GN=nuf2 PE=2 SV=1
c58876_g1_i1.m.TF	sp|P41158|ELK4_MOUSE	ETS domain-containing protein Elk-4 OS=Mus musculus GN=Elk4 PE=2 SV=2
c58885_g1_i2.m.TP	sp|Q9Z2Y1|TIM_RAT	Protein timeless homolog OS=Rattus norvegicus GN=Timeless PE=1 SV=1
c58890_g3_i1.m.TF	sp|Q3T0N5|MK13_BOVIN	Mitogen-activated protein kinase 13 OS=Bos taurus GN=MAPK13 PE=2 SV=1
c58935_g1_i1.m.TF	sp|Q6P6R2|DLDH_RAT	Dihydrolipoyl dehydrogenase, mitochondrial OS=Rattus norvegicus GN=Dld PE=1 SV=1
c58989_g1_i1.m.TF	sp|Q7ZW86|CWC27_DANRE	Peptidyl-prolyl cis-trans isomerase CWC27 homolog OS=Danio rerio GN=cwc27 PE=2 SV=1
c58999_g1_i1.m.TF	sp|Q0P5B1|PEX13_BOVIN	Peroxisomal membrane protein PEX13 OS=Bos taurus GN=PEX13 PE=2 SV=1
c59040_g1_i2.m.TF	sp|Q91V33|KHDR1_RAT	KH domain-containing, RNA-binding, signal transduction-associated protein 1 OS=Rattus norvegicus GN=Khdrbs1 PE=1 SV=1
c59046_g1_i1.m.TP	sp|Q9ERI6|RDH14_MOUSE	Retinol dehydrogenase 14 OS=Mus musculus GN=Rdh14 PE=2 SV=1
c59077_g1_i1.m.TF	sp|P00774|CEL2A_RAT	Chymotrypsin-like elastase family member 2A OS=Rattus norvegicus GN=Cela2a PE=2 SV=1
c59125_g1_i2.m.TF	sp|Q13133|NR1H3_HUMAN	Oxysterols receptor LXR-alpha OS=Homo sapiens GN=NR1H3 PE=1 SV=2
c59145_g1_i1.m.MF	sp|Q12864|CAD17_HUMAN	Cadherin-17 OS=Homo sapiens GN=CDH17 PE=1 SV=3
c59166_g1_i1.m.TF	sp|Q99685|MGLL_HUMAN	Monoglyceride lipase OS=Homo sapiens GN=MGLL PE=1 SV=2
c59167_g1_i2.m.TP	sp|P35821|PTN1_MOUSE	Tyrosine-protein phosphatase non-receptor type 1 OS=Mus musculus GN=Ptpn1 PE=1 SV=2
c59204_g1_i1.m.TF	sp|Q5ZLF0|F10A1_CHICK	Hsc70-interacting protein OS=Gallus gallus GN=ST13 PE=2 SV=1
c59210_g1_i1.m.TF	sp|Q9PTY0|ATPB_CYPCA	ATP synthase subunit beta, mitochondrial OS=Cyprinus carpio GN=atp5b PE=2 SV=1
c59234_g1_i1.m.TF	sp|Q17QR8|HARB1_BOVIN	Putative nuclease HARBI1 OS=Bos taurus GN=HARBI1 PE=2 SV=1
c59255_g1_i2.m.MF	sp|Q8C854|MYEF2_MOUSE	Myelin expression factor 2 OS=Mus musculus GN=Myef2 PE=1 SV=1
c59384_g1_i1.m.TF	sp|Q99LL3|CHSTC_MOUSE	Carbohydrate sulfotransferase 12 OS=Mus musculus GN=Chst12 PE=2 SV=2
c59404_g1_i2.m.TP	sp|Q9BT22|ALG1_HUMAN	Chitobiosyldiphosphodolichol beta-mannosyltransferase OS=Homo sapiens GN=ALG1 PE=1 SV=2
c59542_g1_i1.m.TF	sp|Q6AYT4|F122A_RAT	Protein FAM122A OS=Rattus norvegicus GN=Fam122a PE=2 SV=1
c59617_g1_i7.m.TF	sp|Q9JJ54|HNRPD_RAT	Heterogeneous nuclear ribonucleoprotein D0 OS=Rattus norvegicus GN=Hnrnpd PE=1 SV=1
c59627_g1_i1.m.TF	sp|Q4TVV3|DDX46_DANRE	Probable ATP-dependent RNA helicase DDX46 OS=Danio rerio GN=ddx46 PE=2 SV=1
c59643_g1_i1.m.TP	sp|Q5RE11|TSN3_PONAB	Tetraspanin-3 OS=Pongo abelii GN=TSPAN3 PE=2 SV=1
c59672_g7_i1.m.TF	sp|Q8R1V4|TMED4_MOUSE	Transmembrane emp24 domain-containing protein 4 OS=Mus musculus GN=Tmed4 PE=2 SV=1
c59705_g1_i1.m.TP	sp|Q0VD34|PHYIP_BOVIN	Phytanoyl-CoA hydroxylase-interacting protein OS=Bos taurus GN=PHYHIP PE=2 SV=1
c59718_g1_i2.m.TP	sp|A5PN43|TM175_DANRE	Transmembrane protein 175 OS=Danio rerio GN=tmem175 PE=3 SV=1
c59739_g1_i1.m.TF	sp|Q13823|NOG2_HUMAN	Nucleolar GTP-binding protein 2 OS=Homo sapiens GN=GNL2 PE=1 SV=1
c59745_g1_i2.m.TF	sp|P85125|PTRF_RAT	Polymerase I and transcript release factor OS=Rattus norvegicus GN=Ptrf PE=1 SV=1
c59747_g1_i1.m.TF	sp|P53590|SUCB2_PIG	Succinyl-CoA ligase [GDP-forming] subunit beta, mitochondrial (Fragment) OS=Sus scrofa GN=SUCLG2 PE=1 SV=2
c59786_g1_i1.m.TF	sp|P55210|CASP7_HUMAN	Caspase-7 OS=Homo sapiens GN=CASP7 PE=1 SV=1
c59863_g1_i1.m.TF	sp|Q68DK7|MSL1_HUMAN	Male-specific lethal 1 homolog OS=Homo sapiens GN=MSL1 PE=1 SV=3
c59980_g1_i1.m.TF	sp|Q9Y2K1|ZBTB1_HUMAN	Zinc finger and BTB domain-containing protein 1 OS=Homo sapiens GN=ZBTB1 PE=1 SV=3
c60117_g1_i1.m.TF	sp|Q99LI8|HGS_MOUSE	Hepatocyte growth factor-regulated tyrosine kinase substrate OS=Mus musculus GN=Hgs PE=1 SV=2
c60135_g1_i1.m.TF	sp|Q8WVZ9|KBTB7_HUMAN	Kelch repeat and BTB domain-containing protein 7 OS=Homo sapiens GN=KBTBD7 PE=1 SV=1
c60160_g1_i1.m.TF	sp|Q91WT8|RBM47_MOUSE	RNA-binding protein 47 OS=Mus musculus GN=Rbm47 PE=2 SV=1
c60168_g1_i1.m.TF	sp|A5PN28|OTO1A_DANRE	Otolin-1-A OS=Danio rerio GN=otol1a PE=2 SV=1
c60240_g1_i1.m.TP	sp|P58467|SETD4_MOUSE	SET domain-containing protein 4 OS=Mus musculus GN=Setd4 PE=2 SV=1
c60257_g1_i1.m.TF	sp|Q9EQH3|VPS35_MOUSE	Vacuolar protein sorting-associated protein 35 OS=Mus musculus GN=Vps35 PE=1 SV=1
c60353_g1_i1.m.TF	sp|Q02874|H2AY_RAT	Core histone macro-H2A.1 OS=Rattus norvegicus GN=H2afy PE=1 SV=4
c60366_g3_i4.m.TP	sp|P41731|CD63_MOUSE	CD63 antigen OS=Mus musculus GN=Cd63 PE=1 SV=2
c60413_g1_i2.m.TP	sp|Q0V9R4|CCD39_XENTR	Coiled-coil domain-containing protein 39 OS=Xenopus tropicalis GN=ccdc39 PE=2 SV=1
c60450_g1_i1.m.TF	sp|Q6PHG4|LIAS_DANRE	Lipoyl synthase, mitochondrial OS=Danio rerio GN=lias PE=2 SV=1
c60501_g1_i1.m.TP	sp|Q9D738|ASB12_MOUSE	Ankyrin repeat and SOCS box protein 12 OS=Mus musculus GN=Asb12 PE=2 SV=1
c60589_g1_i1.m.TP	sp|Q7SZC2|XPO2_DANRE	Exportin-2 OS=Danio rerio GN=cse1l PE=2 SV=1
c60635_g1_i1.m.TF	sp|Q8VC12|HUTU_MOUSE	Urocanate hydratase OS=Mus musculus GN=Uroc1 PE=1 SV=2
c60828_g1_i1.m.TF	sp|Q9BZE3|BARH1_HUMAN	BarH-like 1 homeobox protein OS=Homo sapiens GN=BARHL1 PE=2 SV=1
c60839_g1_i1.m.TF	sp|Q91998|BRN3_CHICK	Brain-specific homeobox/POU domain protein 3 OS=Gallus gallus GN=BRN3 PE=2 SV=1
c60860_g1_i1.m.TF	sp|Q9NYK5|RM39_HUMAN	39S ribosomal protein L39, mitochondrial OS=Homo sapiens GN=MRPL39 PE=1 SV=3
c60891_g1_i5.m.TF	sp|Q15428|SF3A2_HUMAN	Splicing factor 3A subunit 2 OS=Homo sapiens GN=SF3A2 PE=1 SV=2
c60984_g1_i4.m.TF	sp|Q8WY54|PPM1E_HUMAN	Protein phosphatase 1E OS=Homo sapiens GN=PPM1E PE=1 SV=2
c61000_g1_i2.m.TF	sp|Q8AXV5|HEYL_DANRE	Hairy/enhancer-of-split related with YRPW motif-like protein OS=Danio rerio GN=heyl PE=2 SV=2
c61047_g1_i1.m.TF	sp|P61222|ABCE1_MOUSE	ATP-binding cassette sub-family E member 1 OS=Mus musculus GN=Abce1 PE=2 SV=1
c61053_g1_i1.m.TF	sp|Q5BL29|S39A9_DANRE	Zinc transporter ZIP9 OS=Danio rerio GN=slc39a9 PE=2 SV=1
c61072_g1_i1.m.TF	sp|Q61420|S35A1_MOUSE	CMP-sialic acid transporter OS=Mus musculus GN=Slc35a1 PE=1 SV=2
c61086_g1_i1.m.TF	sp|Q28DA8|LETM2_XENTR	LETM1 domain-containing protein LETM2, mitochondrial OS=Xenopus tropicalis GN=letm2 PE=2 SV=1
c61101_g1_i1.m.TF	sp|P17936|IBP3_HUMAN	Insulin-like growth factor-binding protein 3 OS=Homo sapiens GN=IGFBP3 PE=1 SV=2
c61104_g1_i1.m.TP	sp|Q8IZF0|NALCN_HUMAN	Sodium leak channel non-selective protein OS=Homo sapiens GN=NALCN PE=1 SV=1
c61126_g1_i1.m.TF	sp|Q5U2U2|CRKL_RAT	Crk-like protein OS=Rattus norvegicus GN=Crkl PE=1 SV=1
c61205_g1_i1.m.TF	sp|P40222|TXLNA_HUMAN	Alpha-taxilin OS=Homo sapiens GN=TXLNA PE=1 SV=3
c61262_g1_i1.m.TF	sp|Q5FW38|NFIL3_XENTR	Nuclear factor interleukin-3-regulated protein OS=Xenopus tropicalis GN=nfil3 PE=2 SV=1
c61282_g1_i1.m.TF	sp|Q9Y263|PLAP_HUMAN	Phospholipase A-2-activating protein OS=Homo sapiens GN=PLAA PE=1 SV=2
c61311_g1_i1.m.MF	sp|Q6PCR7|EIF3A_DANRE	Eukaryotic translation initiation factor 3 subunit A OS=Danio rerio GN=eif3a PE=2 SV=1
c61373_g1_i1.m.TF	sp|Q5U3F2|SLU7_DANRE	Pre-mRNA-splicing factor SLU7 OS=Danio rerio GN=slu7 PE=2 SV=1
c61387_g1_i1.m.TF	sp|Q68FR2|BIN2_RAT	Bridging integrator 2 OS=Rattus norvegicus GN=Bin2 PE=1 SV=1
c61420_g1_i1.m.TF	sp|Q9Z2G6|SE1L1_MOUSE	Protein sel-1 homolog 1 OS=Mus musculus GN=Sel1l PE=2 SV=2
c61479_g1_i1.m.TF	sp|Q4R979|RBM4_MACFA	RNA-binding protein 4 OS=Macaca fascicularis GN=RBM4 PE=2 SV=1
c61511_g1_i2.m.TF	sp|Q5EA87|B4GT3_BOVIN	Beta-1,4-galactosyltransferase 3 OS=Bos taurus GN=B4GALT3 PE=2 SV=2
c61548_g1_i1.m.TF	sp|Q9P242|NYAP2_HUMAN	Neuronal tyrosine-phosphorylated phosphoinositide-3-kinase adapter 2 OS=Homo sapiens GN=NYAP2 PE=1 SV=3
c61585_g1_i1.m.TF	sp|Q9DBQ7|PACE1_MOUSE	Protein-associating with the carboxyl-terminal domain of ezrin OS=Mus musculus GN=Scyl3 PE=2 SV=3
c61604_g1_i1.m.TF	sp|A1L260|MURC_DANRE	Muscle-related coiled-coil protein OS=Danio rerio GN=murc PE=1 SV=1
c61606_g2_i1.m.TP	sp|Q9CS74|SGT1_MOUSE	Protein SGT1 homolog OS=Mus musculus GN=Ecd PE=1 SV=2
c61608_g1_i2.m.TF	sp|Q5RF67|SFRP3_PONAB	Secreted frizzled-related protein 3 OS=Pongo abelii GN=FRZB PE=2 SV=1
c61704_g1_i1.m.TF	sp|Q9HB40|RISC_HUMAN	Retinoid-inducible serine carboxypeptidase OS=Homo sapiens GN=SCPEP1 PE=1 SV=1
c61788_g1_i1.m.TF	sp|Q9BZW4|TM6S2_HUMAN	Transmembrane 6 superfamily member 2 OS=Homo sapiens GN=TM6SF2 PE=2 SV=3
c61852_g1_i2.m.TF	sp|Q9Y5Q8|TF3C5_HUMAN	General transcription factor 3C polypeptide 5 OS=Homo sapiens GN=GTF3C5 PE=1 SV=2
c62112_g1_i6.m.TF	sp|Q5U3J8|LTV1_DANRE	Protein LTV1 homolog OS=Danio rerio GN=ltv1 PE=2 SV=1
c62114_g1_i1.m.TF	sp|P79126|PPM1G_BOVIN	Protein phosphatase 1G OS=Bos taurus GN=PPM1G PE=2 SV=2
c62147_g1_i1.m.TF	sp|Q80Z36|ZHX3_RAT	Zinc fingers and homeoboxes protein 3 OS=Rattus norvegicus GN=Zhx3 PE=1 SV=2
c62171_g1_i2.m.TF	sp|Q6P116|RCOR2_DANRE	REST corepressor 2 OS=Danio rerio GN=rcor2 PE=2 SV=1
c62208_g1_i2.m.TF	sp|Q6PCX7|RGMA_MOUSE	Repulsive guidance molecule A OS=Mus musculus GN=Rgma PE=1 SV=1
c62233_g1_i1.m.TF	sp|Q5ZIP4|XRN2_CHICK	5'-3' exoribonuclease 2 OS=Gallus gallus GN=XRN2 PE=2 SV=1
c62352_g1_i1.m.MF	sp|Q90850|HIC1_CHICK	Hypermethylated in cancer 1 protein (Fragment) OS=Gallus gallus GN=HIC1 PE=2 SV=2
c62380_g1_i1.m.TF	sp|Q803A8|WWOX_DANRE	WW domain-containing oxidoreductase OS=Danio rerio GN=wwox PE=2 SV=1
c62394_g1_i1.m.TF	sp|P16671|CD36_HUMAN	Platelet glycoprotein 4 OS=Homo sapiens GN=CD36 PE=1 SV=2
c62431_g1_i1.m.TF	sp|Q8N5C8|TAB3_HUMAN	TGF-beta-activated kinase 1 and MAP3K7-binding protein 3 OS=Homo sapiens GN=TAB3 PE=1 SV=2
c62481_g1_i2.m.MP	sp|Q149F1|RUSD2_MOUSE	RNA pseudouridylate synthase domain-containing protein 2 OS=Mus musculus GN=Rpusd2 PE=2 SV=2
c62500_g1_i1.m.TF	sp|O94913|PCF11_HUMAN	Pre-mRNA cleavage complex 2 protein Pcf11 OS=Homo sapiens GN=PCF11 PE=1 SV=3
c62517_g1_i1.m.TF	sp|Q21890|YF64_CAEEL	Uncharacterized protein R102.4 OS=Caenorhabditis elegans GN=R102.4 PE=3 SV=3
c62573_g2_i1.m.TF	sp|Q6ZPY2|SMG5_MOUSE	Protein SMG5 OS=Mus musculus GN=Smg5 PE=2 SV=2
c62666_g1_i1.m.TF	sp|Q9PUE4|COPG2_DANRE	Coatomer subunit gamma-2 OS=Danio rerio GN=copg2 PE=2 SV=2
c62707_g1_i1.m.TF	sp|A4IGH2|RSAD1_DANRE	Radical S-adenosyl methionine domain-containing protein 1, mitochondrial OS=Danio rerio GN=rsad1 PE=2 SV=1
c62744_g1_i1.m.TP	sp|Q14692|BMS1_HUMAN	Ribosome biogenesis protein BMS1 homolog OS=Homo sapiens GN=BMS1 PE=1 SV=1
c62746_g1_i1.m.TF	sp|P19941|GHR_RABIT	Growth hormone receptor OS=Oryctolagus cuniculus GN=GHR PE=1 SV=1
c62783_g1_i1.m.TF	sp|O94955|RHBT3_HUMAN	Rho-related BTB domain-containing protein 3 OS=Homo sapiens GN=RHOBTB3 PE=1 SV=2
c62802_g1_i2.m.MF	sp|O14841|OPLA_HUMAN	5-oxoprolinase OS=Homo sapiens GN=OPLAH PE=1 SV=3
c62824_g1_i1.m.TP	sp|P13595|NCAM1_MOUSE	Neural cell adhesion molecule 1 OS=Mus musculus GN=Ncam1 PE=1 SV=3
c62859_g1_i1.m.TF	sp|Q640F2|SHCBB_XENLA	SHC SH2 domain-binding protein 1 homolog B OS=Xenopus laevis GN=shcbp1-b PE=2 SV=1
c62885_g1_i3.m.TP	sp|F1R3W0|TAF1B_DANRE	TATA box-binding protein-associated factor RNA polymerase I subunit B OS=Danio rerio GN=taf1b PE=2 SV=1
c62986_g3_i1.m.TP	sp|P26584|HMGB2_CHICK	High mobility group protein B2 OS=Gallus gallus GN=HMGB2 PE=2 SV=2
c63044_g1_i1.m.TF	sp|Q4KMD7|STPAP_DANRE	Speckle targeted PIP5K1A-regulated poly(A) polymerase OS=Danio rerio GN=tut1 PE=2 SV=1
c63048_g1_i1.m.TF	sp|Q8CAQ8|MIC60_MOUSE	MICOS complex subunit Mic60 OS=Mus musculus GN=Immt PE=1 SV=1
c63059_g1_i1.m.TP	sp|F1Q8W0|CATIN_DANRE	Cactin OS=Danio rerio GN=cactin PE=2 SV=1
c63069_g1_i10.m.TP	sp|C6KFA3|GP126_DANRE	G-protein coupled receptor 126 OS=Danio rerio GN=gpr126 PE=2 SV=1
c63090_g1_i4.m.TF	sp|Q6PFT9|AB1IP_DANRE	Amyloid beta A4 precursor protein-binding family B member 1-interacting protein OS=Danio rerio GN=apbb1ip PE=2 SV=1
c63175_g1_i6.m.TF	sp|Q5F450|PAN2_CHICK	PAB-dependent poly(A)-specific ribonuclease subunit PAN2 OS=Gallus gallus GN=PAN2 PE=2 SV=1
c63180_g1_i2.m.TP	sp|Q9P2E3|ZNFX1_HUMAN	NFX1-type zinc finger-containing protein 1 OS=Homo sapiens GN=ZNFX1 PE=1 SV=2
c63216_g1_i1.m.TP	sp|Q5ZJH9|DKC1_CHICK	H/ACA ribonucleoprotein complex subunit 4 OS=Gallus gallus GN=DKC1 PE=2 SV=1
c63218_g1_i1.m.TF	sp|P55849|DSC1_MOUSE	Desmocollin-1 OS=Mus musculus GN=Dsc1 PE=1 SV=2
c63348_g1_i2.m.TF	sp|Q9NVP1|DDX18_HUMAN	ATP-dependent RNA helicase DDX18 OS=Homo sapiens GN=DDX18 PE=1 SV=2
c63424_g1_i1.m.TF	sp|O00410|IPO5_HUMAN	Importin-5 OS=Homo sapiens GN=IPO5 PE=1 SV=4
c63611_g1_i1.m.TF	sp|Q8BZQ7|ANC2_MOUSE	Anaphase-promoting complex subunit 2 OS=Mus musculus GN=Anapc2 PE=1 SV=2
c63675_g1_i1.m.TF	sp|Q1ZZS1|LGSN_CANFA	Lengsin OS=Canis familiaris GN=LGSN PE=2 SV=1
c63691_g1_i1.m.TF	sp|Q5PQZ3|ZNT9_DANRE	Zinc transporter 9 OS=Danio rerio GN=slc30a9 PE=2 SV=1
c63739_g1_i1.m.TP	sp|P97789|XRN1_MOUSE	5'-3' exoribonuclease 1 OS=Mus musculus GN=Xrn1 PE=1 SV=1
c63751_g1_i1.m.TF	sp|Q9R097|SPIT1_MOUSE	Kunitz-type protease inhibitor 1 OS=Mus musculus GN=Spint1 PE=1 SV=2
c63845_g1_i1.m.TP	sp|Q61102|ABCB7_MOUSE	ATP-binding cassette sub-family B member 7, mitochondrial OS=Mus musculus GN=Abcb7 PE=1 SV=3
c63857_g1_i1.m.TF	sp|O70496|CLCN7_MOUSE	H(+)/Cl(-) exchange transporter 7 OS=Mus musculus GN=Clcn7 PE=1 SV=1
c63875_g1_i1.m.TF	sp|Q7T2D0|SGSM3_DANRE	Small G protein signaling modulator 3 OS=Danio rerio GN=sgsm3 PE=2 SV=1
c63899_g5_i1.m.TF	sp|B3DM47|PBX2_XENTR	Pre-B-cell leukemia transcription factor 2 OS=Xenopus tropicalis GN=pbx2 PE=2 SV=1
c63910_g1_i1.m.TF	sp|Q5TM59|GNL1_MACMU	Guanine nucleotide-binding protein-like 1 OS=Macaca mulatta GN=GNL1 PE=3 SV=1
c63927_g1_i1.m.TF	sp|Q9NYS7|WSB2_HUMAN	WD repeat and SOCS box-containing protein 2 OS=Homo sapiens GN=WSB2 PE=2 SV=1
c63936_g2_i1.m.TF	sp|Q2TA17|ZN668_BOVIN	Zinc finger protein 668 OS=Bos taurus GN=ZNF668 PE=2 SV=2
c63948_g1_i1.m.TP	sp|O55187|CBX4_MOUSE	E3 SUMO-protein ligase CBX4 OS=Mus musculus GN=Cbx4 PE=1 SV=2
c63973_g1_i1.m.TF	sp|Q6P2P2|ANM9_HUMAN	Putative protein arginine N-methyltransferase 9 OS=Homo sapiens GN=PRMT9 PE=2 SV=1
c64021_g2_i1.m.MP	sp|P16053|NFM_CHICK	Neurofilament medium polypeptide OS=Gallus gallus GN=NEFM PE=2 SV=2
c64041_g1_i1.m.TF	sp|Q503L9|NXN_DANRE	Nucleoredoxin OS=Danio rerio GN=nxn PE=2 SV=1
c64060_g1_i1.m.TF	sp|Q9EPE9|AT131_MOUSE	Manganese-transporting ATPase 13A1 OS=Mus musculus GN=Atp13a1 PE=2 SV=2
c64120_g1_i7.m.TF	sp|O00499|BIN1_HUMAN	Myc box-dependent-interacting protein 1 OS=Homo sapiens GN=BIN1 PE=1 SV=1
c64128_g1_i1.m.TF	sp|O55096|DPP3_RAT	Dipeptidyl peptidase 3 OS=Rattus norvegicus GN=Dpp3 PE=1 SV=2
c64177_g1_i3.m.TF	sp|Q9H1I8|ASCC2_HUMAN	Activating signal cointegrator 1 complex subunit 2 OS=Homo sapiens GN=ASCC2 PE=1 SV=3
c64216_g1_i3.m.MF	sp|Q8N3R3|TCAIM_HUMAN	T-cell activation inhibitor, mitochondrial OS=Homo sapiens GN=TCAIM PE=2 SV=2
c64270_g1_i1.m.TF	sp|Q5F361|TBCK_CHICK	TBC domain-containing protein kinase-like protein OS=Gallus gallus GN=TBCK PE=2 SV=2
c64289_g1_i1.m.TF	sp|Q503S1|FIGN_DANRE	Fidgetin OS=Danio rerio GN=fign PE=2 SV=1
c64334_g1_i1.m.TF	sp|Q9ES00|UBE4B_MOUSE	Ubiquitin conjugation factor E4 B OS=Mus musculus GN=Ube4b PE=1 SV=3
c64349_g1_i1.m.MF	sp|Q91684|DPOG1_XENLA	DNA polymerase subunit gamma-1 OS=Xenopus laevis GN=polg PE=2 SV=1
c64350_g1_i1.m.TP	sp|Q9UKQ2|ADA28_HUMAN	Disintegrin and metalloproteinase domain-containing protein 28 OS=Homo sapiens GN=ADAM28 PE=2 SV=3
c64431_g1_i1.m.TF	sp|O54747|DPOD1_RAT	DNA polymerase delta catalytic subunit OS=Rattus norvegicus GN=Pold1 PE=2 SV=1
c64485_g1_i1.m.TF	sp|A2A863|ITB4_MOUSE	Integrin beta-4 OS=Mus musculus GN=Itgb4 PE=2 SV=1
c64557_g3_i1.m.TF	sp|P23677|IP3KA_HUMAN	Inositol-trisphosphate 3-kinase A OS=Homo sapiens GN=ITPKA PE=1 SV=1
c64629_g1_i1.m.TP	sp|O43156|TTI1_HUMAN	TELO2-interacting protein 1 homolog OS=Homo sapiens GN=TTI1 PE=1 SV=3
c64632_g1_i4.m.TF	sp|Q91428|GATA3_DANRE	Transcription factor GATA-3 OS=Danio rerio GN=gata3 PE=2 SV=1
c64651_g1_i2.m.TF	sp|P50591|TNF10_HUMAN	Tumor necrosis factor ligand superfamily member 10 OS=Homo sapiens GN=TNFSF10 PE=1 SV=1
c64683_g3_i3.m.TF	sp|Q5ZJA4|ARP5_CHICK	Actin-related protein 5 OS=Gallus gallus GN=ACTR5 PE=2 SV=1
c64706_g1_i1.m.TF	sp|Q9Y6W5|WASF2_HUMAN	Wiskott-Aldrich syndrome protein family member 2 OS=Homo sapiens GN=WASF2 PE=1 SV=3
c64749_g1_i1.m.TF	sp|Q9BUQ8|DDX23_HUMAN	Probable ATP-dependent RNA helicase DDX23 OS=Homo sapiens GN=DDX23 PE=1 SV=3
c64765_g1_i1.m.TF	sp|Q99PV0|PRP8_MOUSE	Pre-mRNA-processing-splicing factor 8 OS=Mus musculus GN=Prpf8 PE=1 SV=2
c64776_g1_i1.m.MF	sp|Q9UMS6|SYNP2_HUMAN	Synaptopodin-2 OS=Homo sapiens GN=SYNPO2 PE=1 SV=2
c64811_g1_i1.m.TF	sp|Q8VC31|CCDC9_MOUSE	Coiled-coil domain-containing protein 9 OS=Mus musculus GN=Ccdc9 PE=2 SV=1
c64824_g1_i2.m.TP	sp|Q15542|TAF5_HUMAN	Transcription initiation factor TFIID subunit 5 OS=Homo sapiens GN=TAF5 PE=1 SV=3
c64829_g1_i1.m.MF	sp|A9UM82|MYZAP_XENTR	Myocardial zonula adherens protein OS=Xenopus tropicalis GN=myzap PE=2 SV=1
c64844_g1_i1.m.TF	sp|Q6GLQ4|PP1RA_XENLA	Serine/threonine-protein phosphatase 1 regulatory subunit 10 OS=Xenopus laevis GN=ppp1r10 PE=2 SV=1
c64864_g2_i1.m.TF	sp|Q5R655|PTCD1_PONAB	Pentatricopeptide repeat-containing protein 1, mitochondrial OS=Pongo abelii GN=PTCD1 PE=2 SV=1
c64919_g2_i1.m.TP	sp|Q9H0A0|NAT10_HUMAN	N-acetyltransferase 10 OS=Homo sapiens GN=NAT10 PE=1 SV=2
c64970_g2_i1.m.TP	sp|Q5XGY1|TSR1_XENLA	Pre-rRNA-processing protein TSR1 homolog OS=Xenopus laevis GN=tsr1 PE=2 SV=1
c65001_g1_i1.m.TF	sp|Q9UHB7|AFF4_HUMAN	AF4/FMR2 family member 4 OS=Homo sapiens GN=AFF4 PE=1 SV=1
c65130_g1_i1.m.TP	sp|P48449|ERG7_HUMAN	Lanosterol synthase OS=Homo sapiens GN=LSS PE=1 SV=1
c65154_g1_i1.m.TP	sp|P70388|RAD50_MOUSE	DNA repair protein RAD50 OS=Mus musculus GN=Rad50 PE=1 SV=1
c65239_g1_i1.m.TP	sp|Q924S5|LONM_RAT	Lon protease homolog, mitochondrial OS=Rattus norvegicus GN=Lonp1 PE=2 SV=1
c65323_g1_i4.m.TF	sp|P54254|ATX1_MOUSE	Ataxin-1 OS=Mus musculus GN=Atxn1 PE=1 SV=2
c65326_g2_i2.m.TF	sp|Q90Y90|KREM1_XENLA	Kremen protein 1 OS=Xenopus laevis GN=kremen1 PE=2 SV=1
c65357_g1_i1.m.TF	sp|O35551|RABE1_MOUSE	Rab GTPase-binding effector protein 1 OS=Mus musculus GN=Rabep1 PE=1 SV=2
c65395_g1_i1.m.TF	sp|Q7ZT42|SND1_DANRE	Staphylococcal nuclease domain-containing protein 1 OS=Danio rerio GN=snd1 PE=2 SV=1
c65503_g1_i1.m.TP	sp|Q13948|CASP_HUMAN	Protein CASP OS=Homo sapiens GN=CUX1 PE=1 SV=2
c65545_g2_i1.m.TF	sp|O00461|GOLI4_HUMAN	Golgi integral membrane protein 4 OS=Homo sapiens GN=GOLIM4 PE=1 SV=1
c65579_g1_i1.m.TF	sp|P82861|ADRO_SALFO	NADPH:adrenodoxin oxidoreductase, mitochondrial OS=Salvelinus fontinalis GN=fdxr PE=2 SV=1
c65625_g1_i1.m.TF	sp|Q6NRY2|NOL6_XENLA	Nucleolar protein 6 OS=Xenopus laevis GN=nol6 PE=2 SV=2
c65641_g1_i2.m.MF	sp|Q9Y375|CIA30_HUMAN	Complex I intermediate-associated protein 30, mitochondrial OS=Homo sapiens GN=NDUFAF1 PE=1 SV=2
c65791_g1_i4.m.MF	sp|Q8CH02|SUGP1_MOUSE	SURP and G-patch domain-containing protein 1 OS=Mus musculus GN=Sugp1 PE=1 SV=1
c65810_g2_i1.m.TP	sp|Q0VF58|COJA1_MOUSE	Collagen alpha-1(XIX) chain OS=Mus musculus GN=Col19a1 PE=2 SV=2
c65840_g1_i3.m.TF	sp|Q9CUS9|SPPL3_MOUSE	Signal peptide peptidase-like 3 OS=Mus musculus GN=Sppl3 PE=2 SV=3
c65850_g1_i1.m.TF	sp|Q9WTK5|NFKB2_MOUSE	Nuclear factor NF-kappa-B p100 subunit OS=Mus musculus GN=Nfkb2 PE=1 SV=1
c66000_g1_i1.m.TF	sp|P48553|TPC10_HUMAN	Trafficking protein particle complex subunit 10 OS=Homo sapiens GN=TRAPPC10 PE=1 SV=2
c66073_g1_i1.m.TP	sp|Q7TMV3|FAKD5_MOUSE	FAST kinase domain-containing protein 5 OS=Mus musculus GN=Fastkd5 PE=2 SV=1
c66108_g1_i1.m.TP	sp|Q9H239|MMP28_HUMAN	Matrix metalloproteinase-28 OS=Homo sapiens GN=MMP28 PE=2 SV=2
c66160_g1_i2.m.TF	sp|Q8R5L3|VPS39_MOUSE	Vam6/Vps39-like protein OS=Mus musculus GN=Vps39 PE=2 SV=1
c66188_g1_i1.m.TF	sp|Q8QHJ8|XPO6_DANRE	Exportin-6 OS=Danio rerio GN=xpo6 PE=2 SV=1
c66191_g1_i1.m.TP	sp|Q5ZJJ1|ZC11A_CHICK	Zinc finger CCCH domain-containing protein 11A OS=Gallus gallus GN=ZC3H11A PE=2 SV=1
c66235_g1_i1.m.MF	sp|Q9NQW7|XPP1_HUMAN	Xaa-Pro aminopeptidase 1 OS=Homo sapiens GN=XPNPEP1 PE=1 SV=3
c66260_g1_i3.m.TF	sp|Q15031|SYLM_HUMAN	Probable leucine--tRNA ligase, mitochondrial OS=Homo sapiens GN=LARS2 PE=1 SV=2
c66290_g1_i1.m.TF	sp|Q1LV22|F214A_DANRE	Protein FAM214A OS=Danio rerio GN=fam214a PE=2 SV=2
c66342_g1_i2.m.TF	sp|Q9PTG8|TACC3_XENLA	Transforming acidic coiled-coil-containing protein 3 OS=Xenopus laevis GN=tacc3 PE=1 SV=2
c66378_g1_i1.m.TF	sp|Q5RAU1|PHAR4_PONAB	Phosphatase and actin regulator 4 OS=Pongo abelii GN=PHACTR4 PE=2 SV=2
c66394_g1_i5.m.TP	sp|E7FBU4|MMS19_DANRE	MMS19 nucleotide excision repair protein homolog OS=Danio rerio GN=mms19 PE=3 SV=1
c66446_g1_i1.m.TF	sp|P82094|TMF1_HUMAN	TATA element modulatory factor OS=Homo sapiens GN=TMF1 PE=1 SV=2
c66448_g1_i2.m.TP	sp|O75691|UTP20_HUMAN	Small subunit processome component 20 homolog OS=Homo sapiens GN=UTP20 PE=1 SV=3
c66473_g1_i3.m.TP	sp|Q6DRG7|MYPT1_DANRE	Protein phosphatase 1 regulatory subunit 12A OS=Danio rerio GN=ppp1r12a PE=2 SV=2
c66498_g1_i1.m.TF	sp|Q921M4|GOGA2_MOUSE	Golgin subfamily A member 2 OS=Mus musculus GN=Golga2 PE=2 SV=3
c66627_g1_i1.m.TF	sp|P21872|PUR2_CHICK	Trifunctional purine biosynthetic protein adenosine-3 OS=Gallus gallus GN=GART PE=2 SV=1
c66734_g2_i1.m.TF	sp|Q00547|HMMR_MOUSE	Hyaluronan mediated motility receptor OS=Mus musculus GN=Hmmr PE=1 SV=4
c66764_g1_i1.m.TF	sp|P29374|ARI4A_HUMAN	AT-rich interactive domain-containing protein 4A OS=Homo sapiens GN=ARID4A PE=1 SV=3
c66785_g1_i1.m.MF	sp|O93309|SMC3_XENLA	Structural maintenance of chromosomes protein 3 OS=Xenopus laevis GN=smc3 PE=1 SV=2
c66841_g2_i3.m.TF	sp|Q61595|KTN1_MOUSE	Kinectin OS=Mus musculus GN=Ktn1 PE=2 SV=1
c66873_g1_i1.m.TF	sp|Q8CGI1|F193A_MOUSE	Protein FAM193A OS=Mus musculus GN=Fam193a PE=2 SV=2
c66898_g1_i5.m.MF	sp|Q28DE0|FAKD1_XENTR	FAST kinase domain-containing protein 1 OS=Xenopus tropicalis GN=fastkd1 PE=2 SV=1
c66902_g2_i1.m.MF	sp|Q8IY37|DHX37_HUMAN	Probable ATP-dependent RNA helicase DHX37 OS=Homo sapiens GN=DHX37 PE=1 SV=1
c66921_g1_i2.m.TP	sp|Q5VYK3|ECM29_HUMAN	Proteasome-associated protein ECM29 homolog OS=Homo sapiens GN=ECM29 PE=1 SV=2
c66941_g1_i2.m.TF	sp|Q15075|EEA1_HUMAN	Early endosome antigen 1 OS=Homo sapiens GN=EEA1 PE=1 SV=2
c66953_g1_i1.m.TF	sp|Q7TSG2|CTDP1_MOUSE	RNA polymerase II subunit A C-terminal domain phosphatase OS=Mus musculus GN=Ctdp1 PE=1 SV=1
c67000_g1_i1.m.TF	sp|Q9I9K0|FOG1_XENLA	Zinc finger protein ZFPM1 (Fragment) OS=Xenopus laevis GN=zfpm1 PE=1 SV=1
c67063_g1_i1.m.TP	sp|Q14686|NCOA6_HUMAN	Nuclear receptor coactivator 6 OS=Homo sapiens GN=NCOA6 PE=1 SV=3
c67071_g1_i1.m.TF	sp|Q7TSH3|ZN516_MOUSE	Zinc finger protein 516 OS=Mus musculus GN=Znf516 PE=2 SV=1
c67232_g1_i1.m.TF	sp|O60437|PEPL_HUMAN	Periplakin OS=Homo sapiens GN=PPL PE=1 SV=4
c67264_g1_i2.m.TF	sp|Q7Z3U7|MON2_HUMAN	Protein MON2 homolog OS=Homo sapiens GN=MON2 PE=1 SV=3
c67283_g1_i2.m.TP	sp|Q13439|GOGA4_HUMAN	Golgin subfamily A member 4 OS=Homo sapiens GN=GOLGA4 PE=1 SV=1
c67332_g3_i1.m.TP	sp|Q6J1Y9|UBP19_RAT	Ubiquitin carboxyl-terminal hydrolase 19 OS=Rattus norvegicus GN=Usp19 PE=1 SV=1
c67343_g1_i2.m.TF	sp|Q1LXC9|INT3_DANRE	Integrator complex subunit 3 OS=Danio rerio GN=ints3 PE=2 SV=1
c67355_g1_i2.m.TF	sp|Q6ZMZ3|SYNE3_HUMAN	Nesprin-3 OS=Homo sapiens GN=SYNE3 PE=1 SV=2
c67358_g1_i2.m.TP	sp|Q6L8S8|B4GN3_MOUSE	Beta-1,4-N-acetylgalactosaminyltransferase 3 OS=Mus musculus GN=B4galnt3 PE=2 SV=1
c67372_g2_i1.m.TP	sp|Q1LY77|SE1BA_DANRE	Histone-lysine N-methyltransferase SETD1B-A OS=Danio rerio GN=setd1ba PE=1 SV=2
c67488_g2_i1.m.TF	sp|Q5RG44|K1211_DANRE	Uncharacterized protein KIAA1211 homolog OS=Danio rerio GN=si:dkeyp-117h8.2 PE=4 SV=3
c67498_g1_i2.m.TF	sp|Q07092|COGA1_HUMAN	Collagen alpha-1(XVI) chain OS=Homo sapiens GN=COL16A1 PE=1 SV=2
c67540_g1_i2.m.TP	sp|Q498G2|CE152_XENLA	Centrosomal protein of 152 kDa OS=Xenopus laevis GN=cep152 PE=2 SV=1
c96566_g1_i1.m.TP	sp|O42266|OPSP_ICTPU	Parapinopsin OS=Ictalurus punctatus PE=2 SV=1
