# Supplementary material for: Comprehensive transcriptomic analysis of Tibetan Schizothoracinae fish Gymnocypris przewalskii reveals how it adapts to a high altitude aquatic life
Source: BMC Evol Biol. 2017 Mar 9;17:74. doi: 10.1186/s12862-017-0925-z (PMC5343388; doi:10.1186/s12862-017-0925-z)
Supplement: Additional file 7: Table S6. — Positively selected genes (PSGs) list. (XLSX 13 kb) [file 12862_2017_925_MOESM7_ESM.xlsx]

## Sheet: Sheet1
Table S6. Positively selected genes (PSGs) list.
GPRZ	NCBI	Description
c106107_g1_i1.m.TP	gi|37362208|gb|AAQ91232.1|	origin recognition complex, subunit 3-like protein [Danio rerio]
c20894_g1_i1.m.TF	gi|29612542|gb|AAH49523.1|	H2afvl protein [Danio rerio]
c24329_g1_i1.m.TP	gi|338176917|gb|AEI83864.1|	granulocyte colony stimulating factor receptor [Carassius auratus]
c28527_g1_i1.m.TP	gi|528482139|ref|XP_005166250.1|	PREDICTED: transcription elongation factor, mitochondrial isoform X1 [Danio rerio]
c35492_g1_i1.m.TP	gi|597778343|ref|XP_007252808.1|	PREDICTED: nuclear pore complex protein Nup54-like isoform X3 [Astyanax mexicanus]
c38637_g1_i1.m.TF	gi|25092682|ref|NP_739571.1|	T-cell leukemia homeobox protein 1 [Danio rerio]
c39892_g1_i2.m.TP	gi|528511493|ref|XP_698902.3|	PREDICTED: acyl-CoA synthetase family member 4 [Danio rerio]
c40258_g1_i1.m.TP	gi|55742057|ref|NP_998147.1|	E3 ubiquitin-protein ligase FANCL [Danio rerio]
c41157_g1_i1.m.TF	gi|229366774|gb|ACQ58367.1|	DNA-directed RNA polymerases I, II, and III subunit RPABC1 [Anoplopoma fimbria]
c42275_g1_i1.m.TP	gi|528520075|ref|XP_005162869.1|	PREDICTED: negative regulator of reactive oxygen species isoform X1 [Danio rerio]
c42704_g1_i2.m.TF	gi|41054319|ref|NP_956036.1|	protein RTF2 homolog [Danio rerio]
c46122_g1_i1.m.TP	gi|35903041|ref|NP_919386.1|	BTB/POZ domain-containing protein KCTD12 [Danio rerio]
c47569_g1_i2.m.TP	gi|82237520|sp|Q6P5J6.1|LRC42_DANRE	RecName: Full=Leucine-rich repeat-containing protein 42 [Danio rerio]
c48487_g1_i2.m.TP	gi|34785426|gb|AAH57479.1|	Hinfp protein [Danio rerio]
c48853_g1_i2.m.TF	gi|528511314|ref|XP_005160577.1|	PREDICTED: anaphase-promoting complex subunit 4 isoform X2 [Danio rerio]
c48964_g1_i1.m.TP	gi|597752938|ref|XP_007238314.1|	PREDICTED: golgin-45-like [Astyanax mexicanus]
c48971_g1_i1.m.TP	gi|125803970|ref|XP_690430.2|	PREDICTED: cAMP-dependent protein kinase catalytic subunit PRKX [Danio rerio]
c49215_g1_i1.m.MF	gi|41054139|ref|NP_956139.1|	glutamate--cysteine ligase regulatory subunit [Danio rerio]
c49487_g1_i2.m.TP	gi|50345036|ref|NP_001002191.1|	MOB kinase activator 3C [Danio rerio]
c50043_g1_i2.m.MF	gi|29179473|gb|AAH49334.1|	Zgc:56589 [Danio rerio]
c52090_g1_i2.m.TF	gi|688573352|ref|XP_009303419.1|	PREDICTED: probable RNA-binding protein 18 isoform X2 [Danio rerio]
c52113_g1_i1.m.TF	gi|371940973|ref|NP_001243152.1|	prostaglandin reductase 2 [Danio rerio]
c52340_g1_i1.m.TP	gi|528495808|ref|XP_005156197.1|	PREDICTED: leucine carboxyl methyltransferase 1 isoform X1 [Danio rerio]
c52629_g1_i3.m.TF	gi|528481356|ref|XP_005168754.1|	PREDICTED: origin recognition complex subunit 4 isoform X1 [Danio rerio]
c52923_g1_i3.m.TP	gi|528499462|ref|XP_686027.4|	PREDICTED: E3 ubiquitin-protein ligase RLIM [Danio rerio]
c53189_g1_i1.m.TP	gi|68534254|gb|AAH98621.1|	Wu:fi47e11 protein [Danio rerio]
c53439_g1_i2.m.TF	gi|54400490|ref|NP_001005994.1|	peroxisome biogenesis factor 10 [Danio rerio]
c53636_g1_i1.m.TP	gi|326674995|ref|XP_690863.4|	PREDICTED: protein TBRG4 [Danio rerio]
c53664_g1_i1.m.TP	gi|51010911|ref|NP_001003414.1|	NF-kappa-B-activating protein [Danio rerio]
c53688_g1_i1.m.TF	gi|57770400|ref|NP_001009885.1|	motor neuron and pancreas homeobox protein 1 [Danio rerio]
c53786_g1_i1.m.TF	gi|68989265|ref|NP_001014344.2|	elongator complex protein 3 [Danio rerio]
c54076_g1_i1.m.TP	gi|528516722|ref|XP_005161898.1|	PREDICTED: amphoterin-induced protein 3 isoform X1 [Danio rerio]
c54478_g1_i1.m.TF	gi|59276032|ref|NP_001012249.1|	peptidyl-prolyl cis-trans isomerase FKBP11 precursor [Danio rerio]
c55922_g1_i1.m.TF	gi|57526699|ref|NP_998210.1|	clathrin light chain A [Danio rerio]
c56320_g1_i2.m.TF	gi|57524443|ref|NP_001004648.1|	diphosphoinositol polyphosphate phosphohydrolase 3-beta [Danio rerio]
c56364_g1_i4.m.TF	gi|326677536|ref|XP_003200858.1|	PREDICTED: zinc finger and BTB domain-containing protein 7C isoform X2 [Danio rerio]
c56429_g1_i1.m.TF	gi|27545271|ref|NP_775367.1|	transcription initiation factor TFIID subunit 7-like [Danio rerio]
c56439_g1_i1.m.TF	gi|237651952|gb|ACR08664.1|	tumor necrosis factor receptor 1 [Carassius auratus]
c56637_g1_i3.m.TF	gi|108742068|gb|AAI17580.1|	LOC559407 protein [Danio rerio]
c58881_g1_i1.m.TF	gi|41054243|ref|NP_956082.1|	family with sequence similarity 212, member Ab [Danio rerio]
c59200_g1_i1.m.TF	gi|116004545|ref|NP_001070630.1|	protein GUCD1 [Danio rerio]
c59863_g1_i1.m.TF	gi|68370326|ref|XP_691717.1|	PREDICTED: male-specific lethal 1 homolog isoform X2 [Danio rerio]
c60358_g1_i1.m.TF	gi|94536677|ref|NP_001035433.1|	trichoplein keratin filament-binding protein [Danio rerio]
c60860_g1_i1.m.TF	gi|41053997|ref|NP_956209.1|	39S ribosomal protein L39, mitochondrial [Danio rerio]
c60866_g2_i3.m.TF	gi|47086111|ref|NP_998440.1|	transcription cofactor vestigial-like protein 4 [Danio rerio]
c61619_g1_i1.m.TF	gi|41053435|ref|NP_956770.1|	GPI mannosyltransferase 3 [Danio rerio]
c61632_g1_i1.m.TP	gi|55925558|ref|NP_001007294.1|	motile sperm domain-containing protein 2 [Danio rerio]
c61744_g2_i1.m.MF	gi|261245126|ref|NP_001159626.1|	coiled-coil domain-containing protein 85B [Danio rerio]
c62086_g1_i1.m.TP	gi|688595432|ref|XP_009291513.1|	PREDICTED: molybdenum cofactor biosynthesis protein 1 isoform X1 [Danio rerio]
c62744_g1_i1.m.TP	gi|302191608|ref|NP_001104620.2|	ribosome biogenesis protein BMS1 homolog [Danio rerio]
c62967_g1_i1.m.TF	gi|688604250|ref|XP_701125.7|	PREDICTED: dymeclin [Danio rerio]
c63097_g1_i1.m.TF	gi|528515624|ref|XP_005174031.1|	PREDICTED: nucleolar protein 8 isoform X1 [Danio rerio]
c63817_g4_i1.m.TP	gi|71834468|ref|NP_001025332.1|	PERQ amino acid-rich with GYF domain-containing protein 2 [Danio rerio]
c63927_g1_i1.m.TF	gi|343432573|ref|NP_001230313.1|	WD repeat and SOCS box-containing protein 2 [Danio rerio]
c64027_g2_i3.m.TP	gi|528507185|ref|XP_005159002.1|	PREDICTED: ribosomal protein S6 kinase-like 1 [Danio rerio]
c64557_g3_i1.m.TF	gi|68387614|ref|XP_692949.1|	PREDICTED: inositol-trisphosphate 3-kinase A [Danio rerio]
c65189_g1_i1.m.TF	gi|125842765|ref|XP_698034.2|	PREDICTED: protein angel homolog 1 [Danio rerio]
c65460_g1_i4.m.TP	gi|528511948|ref|XP_685909.5|	PREDICTED: adenylate kinase 9 isoform X1 [Danio rerio]
c65572_g1_i1.m.TP	gi|50344737|ref|NP_001002042.1|	myb-binding protein 1A-like protein [Danio rerio]
c65620_g1_i1.m.MP	gi|47086873|ref|NP_997744.1|	collagen alpha-2(IX) chain precursor [Danio rerio]
c65625_g1_i1.m.TF	gi|238859559|ref|NP_001154983.1|	nucleolar protein 6 [Danio rerio]
c65795_g4_i3.m.MF	gi|528517267|ref|XP_696263.3|	PREDICTED: solute carrier organic anion transporter family member 4A1 [Danio rerio]
c66145_g1_i3.m.TF	gi|597753897|ref|XP_007238769.1|	PREDICTED: nuclear receptor coactivator 7-like isoform X3 [Astyanax mexicanus]
c66163_g1_i1.m.TP	gi|528483037|ref|XP_005166151.1|	PREDICTED: separin isoform X2 [Danio rerio]
c66226_g3_i4.m.MF	gi|597766974|ref|XP_007247352.1|	PREDICTED: biotin--protein ligase isoform X2 [Astyanax mexicanus]
c66394_g1_i5.m.TP	gi|292619255|ref|XP_001920456.2|	PREDICTED: MMS19 nucleotide excision repair protein homolog [Danio rerio]
c66743_g2_i5.m.TP	gi|688593185|ref|XP_009299166.1|	PREDICTED: cyclic AMP-responsive element-binding protein 3-like protein 4 [Danio rerio]
c66751_g1_i7.m.MP	gi|41056081|ref|NP_956632.1|	AP-4 complex subunit beta-1 [Danio rerio]
c66994_g2_i1.m.TF	gi|123231574|emb|CAI20723.2|	novel protein similar to human and mouse NIMA (never in mitosis gene a)-related kinase 1 (NEK1) [Danio rerio]
c67071_g1_i1.m.TF	gi|528509717|ref|XP_005170048.1|	PREDICTED: zinc finger protein 516 isoform X2 [Danio rerio]
c75812_g1_i1.m.TF	gi|37359678|emb|CAE47759.1|	novel protein similar to glycosyltransferases [Danio rerio]
c90836_g1_i1.m.TP	gi|50540196|ref|NP_001002565.1|	phosphatidylinositol N-acetylglucosaminyltransferase subunit H [Danio rerio]
c966_g1_i1.m.TP	gi|528518032|ref|XP_696739.4|	PREDICTED: DNA mismatch repair protein Mlh3 isoform X2 [Danio rerio]
